# Supplementary material for: Enterocloster alcoholdehydrogenati sp. nov., a Novel Bacterial Species Isolated from the Feces of a Patient with Alcoholism
Source: Curr Microbiol. 2023 Apr 19;80(5):187. doi: 10.1007/s00284-023-03285-1 (PMC10115706; doi:10.1007/s00284-023-03285-1)
Supplement: Supplementary file 3 — Supplementary file3 (TXT 143 KB) [file 284_2023_3285_MOESM3_ESM.txt]

> strain C5-48T
ATGCCAAACCTGATCGAGATTCAGAAAGACTCCTATCAGTGGTTCTTAGACGAAGGCCTGAAGGAAGCGTTTGATGACATCTCTCCGATCACAGATTTTGCAGGTCATCTGAGCCTGGAATTCGTTGACTTTACATTATGCAAGGATGATGTCAAGTACACCATCGAGGAGTGTAAGGAACGCGATGCCACTTACGCGGCACCACTTAAGGTAAAGGTTAGACTGTACAATAAAGATAAAGATGAGATGAACGAACATGAGATATTCATGGGCGATCTGCCTCTGATGACAGACACGGGTTCCTTCGTTATCAACGGTGCAGAGCGTGTTATCGTCAGCCAGCTTGTGCGTTCCCCTGGTATCTATTATGGCATTGGTCACGACAAGGTAGGTAAGGAACTGTATACCTGCACCGTGATCCCCAACCGCGGCGCATGGCTGGAATATGAGACGGATTCCAACGATGTATTTTATGTCCGCGTAGACAGAACACGTAAGGTTCCTGTGACCGTTTTGATCCGTGCCCTGGGCTTTGGCACTAATGCGGAGATTCTGGAACTGTTCGGTGAAGAGCCGAAACTTCTTGCCAGCTTTGGAAAGGATACTTCTGATAACTATCAGGATGGTCTGTTAGAACTGTACAAGAAGATCCGTCCCGGCGAGCCTTTATCCGTTGACAGCGCTGAGAGCCTGCTCAACAGTATGTTCTTTGACCCCAGAAGATACGATCTGGCAAAGGTTGGCCGCTACAAATTTAATAAGAAGCTTTCCTTTAAGTTCCGCCTCAACGGCCAGACGCTGGCTGAGGATGTGGTAAATGAGGAGACCGGAGAGATCCTGGCTGAGGCAGGCACAAAGCTTGACAAAGAGTCTGCCATGCGCATTCAGAACTCCGGTGTTTCATCCGTATGGGTAGAAGGGCCGAACAGAAAGCAGAAGGTTCTTTCTAATATGATGGTAGAGCTGGGAGCTCACGTTTCCTTTGATCCTGAAGAGGTTGGCGTTACAGAGTTAGTATATTATCCGGCTCTGTCTGCTATCCTGGAAAAAGCAGGCTCCGATGAGGAGATGCTAAAGGAGGAGATCCGCAGGAATATCCATGGTCTGATTCCGAAGCATATCACAAAGGAAGATATCATTGCTTCCATTAACTATAATATGCATCTGGAAGAGGAAGTGGGAACCTCAGACGATATTGATCATCTGGGCAACCGCCGTATCCGTGCCGTGGGAGAACTGCTTCAGAACCAGTACCGCATTGGTCTGTCCCGTATGGAACGTGTGGTAAGAGAGCGTATGACTACCCAGGATGTAGACGGAATTACACCACAGTCTCTGATCAACATCAAGCCTGTGACAGCGGCTGTGAAGGAATTTTTCGGAAGTTCCCAGCTGTCTCAGTTCATGGATCAGAATAATCCTCTTGCCGAGCTGACACACAAGAGACGTCTTTCTGCCCTGGGCCCCGGCGGTTTGTCAAGAGACCGTGCCGGATTCGAGGTGCGAGACGTTCACTATACACACTATGGCCGTATGTGTCCTATCGAGACCCCTGAGGGTCCCAATATCGGTCTGATCAACTCTCTGGCAAGCTATGCGAGAGTAAACCAGTACGGCTTTATCGAAGCGCCTTACCGCGTGGTGGATAAGACAACAGACCCTGCGAACCCCAGAGTTACTGATGAGGTTGTATATCTGACTGCAGATGAAGAGGATAACTTTATTGTAGCCCAGGCGAATGAGGCGCTGGATGAAGACGGTCACTTTGTTCACAACAACGTTGCCGGCCGTTTCCAGGCTGAAACCTCCGAATTCCAGAAACGCACCATTGACCTGATGGACGTTTCTCCGAAGATGGTATTCTCCGTGGCTACCGCCATGATCCCCTTCCTTCAGAACGACGATGCGAACCGCGCTCTGATGGGATCTAATATGCAGCGTCAGGCCGTGCCGCTGTTAAGCACTGAGGCTCCTGCAGTAGGAACCGGCATCGAGGCGAAGGCTGCCGTTGACTCCGGTGTCTGCGTAGTGGCAAAGAATGCGGGTGTGGTAGAACGCTCTGCTTCCAATGAGATCATCATTAAGAGAGATTCTGACGGAAACCGTGATGTATATCATCTGACGAAATTTAAGAGAAGCAACCAGAGCAACTGCTATAACCAGAAGCCGATTGTTTATAAGAATGACCATGTAGAGGCTGGCGAAGTTATTGCCGACGGTCCCTCCACTGCCAACGGCGAGATTGCTCTTGGCAAGAACCCGCTGATCGGCTTTATGACCTGGGAAGGCTATAACTACGAGGATGCGGTTCTGCTTTCCGAGCGTCTGGTTCAGGATGATGTATATACCTCGGTTCACATCGAGGAGTATGAGGCGGAAGCCCGTGATACCAAGCTGGGACCGGAAGAGATCACAAGAGACGTTCCGGGCGTAGGCGAGGATGCATTAAAGGATCTGGACGAGCGGGGCATCATCCGCATCGGCGCTGAAGTGCGTGCCGGAGATATCCTGGTAGGAAAGGTAACTCCCAAGGGAGAGACGGAGCTGACCGCAGAAGAGCGTCTGTTAAGAGCGATCTTTGGCGAGAAGGCGAGAGAGGTTCGCGATACTTCTCTGAAGGTTCCCCACGGCGCTTATGGTATTATCGTTGACGCAAAGGTATTTACAAGAGAGAACGGCGATGAGCTTTCACCTGGCGTAAATCAGACCGTCCGCATCTACATTGCTCAGAAACGTAAGATTTCTGTAGGTGATAAGATGGCTGGACGTCATGGAAATAAGGGTGTGGTTTCACGTGTGCTTCCTGTAGAGGATATGCCGTTCCTTCCGAATGGTCGTCCTCTTGATATCGTGCTGAATCCTCTGGGCGTGCCTTCCCGTATGAACATCGGACAGGTGCTGGAGATCCACTTAAGCCTTGCTGCCAAGGCCCTTGGATTCAACGTTTCCACTCCGATTTTTGACGGTGCAAATGAGAACGACATTCAGGATACCCTGGAGCTTGCAAATGACTACGTAAACAGCTCCTGGGAGGATTTTGAGGCAAAATACAAAGATACATTGAAGCCTGAGGTAATGGATTATCTGGGCTCCCATCTGGAGCACAGAGAACTGTGGAAGGGCGTTCCGATCAGCAGAGACGGAAAAGTCCGCTTAAGAGACGGCCGTACCGGCGAGTATTTCGACGGAGCCGTTACCATTGGACATATGCATTACCTGAAGCTGCATCACCTGGTAGATGATAAGATCCACGCACGTTCTACCGGCCCATACTCCCTGGTAACTCAGCAGCCGTTGGGTGGTAAAGCCCAGTTCGGCGGCCAGCGTTTCGGAGAGATGGAGGTTTGGGCGCTGGAGGCGTATGGCGCTTCCTACACCCTACAGGAAATTATGACTGTGAAGTCCGATGATGTGGTGGGACGTGTGAAAACATACGAAGCCATTATCAAGGGCGAGAACATCCCTGAGCCTGGCGTTCCTGAGTCCTTTAAGGTGCTTCTTAAGGAAATGCAGTCTCTGGGACTGGATGTACAGGTGCAGAGAGAGGATGGAACCGAAGTTGAGATGACTGAGAACATTGACTACGGCGATACCGAACTGCGGGCCATGTTAGAGGGCGACCGCCGCTTTAATGATCAGGAATCCCTTGCTTCCTATGGTTATCAGGAGCAGGAAATCAAGGATAATGAATTTGTAAGCGTAGAATCGGCTTCCAGGTCTGCAGATGATGACACAGATGATCTGTATGACGCGTATACAGATGACGGTGAAGACGAATAA

> Clostridium amylolyticum DSM 21864T
ATGGTACATCCTGTCCAGGTTGGAAAACGAACAAGAATGAGCTTTGGTAAGGTTAAAGATGTTACTGATATGCCAAATCTTATTGAGGTGCAATTAGATTCCTATGAATGGTTTCTAAAAGAAGGACTTCAAGAAGTATTTGATGATATCAATCCTATCACTAACTTTACAGGTAATCTTGTACTAGAATTTGTCGGCTATAAGCTTGATATGGATAATATCAAGTATTCGGTTGAAGAGTGTAAAGAACGAGATGCAACTTATGCAGCACCGCTTAAGGTTGCTGTAAGGCTACAAAACAAAGAAACAGGAGAAATAAAAGAACAAGAAGTCTTCATGGGGGATTTCCCGCTTATGACTGAGCAGGGAACATTCATAATTAATGGAGCAGAGAGAGTTATAGTAAGCCAATTAGTAAGATCACCAGGGGTTTACTACAATTCCGCTTTAGATAAAAGCGGTAAAAAACTATTTTCTTCTACTGTAATACCAAACCGAGGAGCTTGGCTTGAGTATGAAACAGACTCCAATGACATTATTTACGTAAGAATTGATAAAACTAGAAAGCTACCTATTACAATTCTTGCTAGAGCTATGGGTTATGGTGGTGACCAAGAACTTATAGAATTTTTTGGAGAAGAAGAAAGGCTAAAAGCTAGTATTGAAAAAGACAATACTAAGACAAAAGAAGAAGCTCTTCTGGAAATATATAAAAGATTAAGACCAGGAGAACCTCCTACTGTGGATAGCGCAGTTTCATTAATTGACTCATTATTCTTTGACGCTAAGAGATACGATTTGTCAAGAGTGGGAAGATACAAGTTTAATAAAAAGTTAGCCTTAGCCCTTAGAATTGCAAATCAAATAGCTGCTAAGGATATCGTACATCCTGAAACTGGAGAAATACTAGTTGCTAAGGGTGAAAAAATATCTAGAGAAGCTTCTGTAGACATTCAAGATGCAGGTATAAACTTAGTTGATATATTAATTGATGACAAAGTAATTAGAGTTATAGGTAATCATTTTGTTAATATTAATAAGCAAGTATCCTTTAATGTTGATGATTTAAACATAAGAGAGTATGTTCATTATCCTACACTAAAAGAAATATTGGATAATTACTCTGATGAAAGTGCCATTAAAGAAGAAATTAAGAAAAACATAAATAGATTGATTCCTAAGCATATAGTAAGAGATGATATCTATGCTTCTATTAGTTATGAGTTAGGTTTGGCATATGGAATAGGTTATGTGGATGATATTGACCACTTAGGAAATAGAAGATTAAGATCCGTGGGAGAGCTTCTTCAAAACCAATTCAGAATTGGACTTTCTAGAATGGAAAGAGTAGTTAAAGAAAGAATGACTATTCAAGACCAAGAAGGAATTACACCTCAGGCTCTTATTAATATAAGACCAGTGGCTGCAGCTATAAAAGAGTTCTTTGGAAGCTCACAGTTATCTCAGTTCATGGATCAAACTAATCCATTATCTGAATTAACTCATAAAAGAAGATTATCAGCTCTTGGTCCTGGTGGACTTTCAAGAGAAAGAGCTGGGTTTGAAGTTAGAGACGTTCACCACTCACACTATGGTAGAATGTGTCCTATTGAGACTCCAGAAGGTCCTAACATAGGACTTATAAACTCTTTAGCAACCTATGCTAGAGTGAATGAATATGGCTTTATAGAAACACCTTATAGATTAATAGATAAGAAAACAGGAACAGTTACGAATGAGATAAGATATTACACTGCAGACGAGGAAGATCAATACCTAATAGCGCAGTCAAATGAACCTATAGATGAAGACGGTAAGTTTATTGATCAAAGAGTTACAGTTAGATACCTAGAAGATGTTTTAGTGGTTCCAAGAGAAGATGTTGATATGCTGGATGTATCTCCAAGACAGATAGTTTCTGTTGCTACAGCTATGATACCTTTCCTTGAGAATGACGACGCTTCCCGTGCTTTAATGGGATCTAACATGCAACGTCAAGCAGTTCCTCTTTTAAGGCCACAAACTCCAATAGTTGGAACAGGTATAGAGTATAAAGCAGCAGTAGACTCAGGAGTATTACCAAAGGCAAAGAATTCAGGTGTGGTTTCTTATGTAGCTGCAAATGAAGTTAGGGTTAAAAGAGACTCTGATGGCGGTACTGATATATATAGATTGTTAAAGTTTAAAAGATCTAACCAAGGTACTTGTATTAATCAAAGACCTATAGTTTCAAAAGGAGAACGTGTAGAAAAAGGCACAGTATTATCTGATGGACCTTCTACAGATCTTGGAGAAATAGCATTAGGTAAGAATATAAGAATCGGATTTATAACTTGGGAAGGTTATAATTACGAGGATGCTATGCTTATCTCAGAAGAACTAGTTAGGGATGATGTTTTTACTTCTATACATATTGAAGAATATGAATGTGAAGCTAGAGACACAAAATTAGGACCAGAAGAGATAACAAGAGATATTCCTAATGTTGGTGAAGATGCATTAAAAGATATTGACGAAAGAGGTATAATTAGAATAGGAGCTGAAGTAAGATCTGGAGATATTCTTGTAGGGAAGGTTACCCCTAAAGGAGAAACAGAACTTACTGCTGAAGAAAGGCTTTTAAGAGCAATATTTGGCGAAAAAGCTAGAGAAGTTAGAGATACTTCCTTAAGAGTTCCTCATGGTGAAGCAGGCATAATAGTTGATGTTAAGGTGTTTACAAGAGAAAATGGAGACGAATTGCCTCCAGGAGTTAACGAGCTTGTAAGATGTTATATAGCACAGAAAAGAAAGATATCTGTGGGAGATAAAATGGCAGGACGTCATGGTAACAAAGGGGTTATATCTAGAGTATTACCAGAAGAAGATATGCCATTCCTTCCTGACGGAAGACCGCTTCAATTATGCTTGAATCCACTAGGGGTACCATCACGTATGAATATCGGTCAGGTACTGGAAGTTCATCTTGGCTGGGCTTCTCAAAAATTAGGATGGCATATTGCTACACCAGTTTTTGATGGCGCTAATGAGAAGGATATAGAACAATGCTTAATGGATGCAGGATATAATGCTGATGGAAAAACCATGCTTTATGATGGTAGAACAGGGGAACCTTTCGATAATAGAGTTACTGTAGGTATAATGTATATCCTTAAACTTGCTCACCTTGTAGATGACAAGATACATGCTAGATCTACAGGCCCATATTCATTGGTTACTCAACAACCTTTGGGTGGTAAAGCACAGTTTGGTGGACAGAGATTTGGTGAGATGGAAGTTTGGGCACTAGAAGCATATGGTGCTGCACATACACTACAAGAAATTCTTACAGTTAAATCTGATGATGTAGTGGGAAGAGTTAAGACTTATGAGGCAATAGTTAAAGGTGAGAATATTCCTGAGCCAGGAGTTCCAGAATCCTTTAAAGTTCTTATTAAAGAACTTCAAGCTTTATGCCTAGATGTTAAAGTTCTTAATGATGACAATGAAGAAATTAAGCTTAAAGAATCAGTAGAAGATGATGCTGAAGACTTAGAAGTAAACATTGAAGGGACAGAGGAGTTGCCAGCTTCTGCTCCATCAGATGATTATGTTGAAAATGAAGAGGAAGCTGAAGAGGAATTAGATGTAAATTTTGATGACCTTCCTTTAGATGACTTCCAAAGCGAAGATTTAGAAATTGATGATTTTAATGATGAGAACTAA

> Clostridium baratii 771-14
ATGGTACATCCTGTCCAATCTGGAAAAAGAACAAGAATGAGTTTTGGTAAGGTTAAAGATGTAACAGAAATACCAAATCTTATAGAAGTACAATTAGATTCCTACCAATGGTTTTTAAGAGAGGGGTTACATGAAGTCTTTGATGACATTAATCCAATCGGAAACTTTACAGGGAATTTAGTACTTGAATTCGTTGATTACAAGCTTGATATGGATAATATCAAGTACACAGTGGAAGAGTGCAAGGAGAGAGATTCTACTTATGCTGCACCACTAAAGGTCTCAGTAAGACTTACAAATAATGAAACAGGAGAAATAAAAGAACAAGAAGTATTTATGGGAGATTTCCCATTAATGACTGAACAAGGTACTTTTATTATTAATGGTGCTGAAAGAGTTATCGTCAGCCAATTAGTAAGATCTCCAGGAGTATACTATAGCCAAAGCAGAGATAAGAGTGGTAAAAAATTATTCTCATCAACTGTTATACCAAATAGAGGTGCTTGGCTTGAGTATGAAACAGATTCTAATGACATAATTTCAGTAAGAATCGATAAAACAAGAAAACTTCCTATCTCAATATTAGCTAGAGCTATGGGATTCGGAAGTGACCAAGAATTAATTAACTATTTTGGCGAAGAAGAAAGATTCAAAGCTACAATAGAAAAAGACAACACTAAGACTAAAGAGGAAGCTTTACTTGAAATCTATAAGAGATTAAGACCAGGCGAACCACCAACAGTTGATAGTGCAGTTTCATTAATTGATTCTTTATTCTTTGATGCAAAGAGATATGATTTATCAAGAGTTGGTAGATACAAATTTAACAAAAAGTTAGCAATTAACTTAAGACTTGCAAACCAAATTGCTGCAGTTGACATAGTAAATCCTGCAACTGGAGAAATAATGGTAGAGCAAGGTCAAAAAATCAGCAGAGATATGGCAGAAGAAATTCAAAATGCCGGAATAAATTCTGTAGATATATTAATTGAAGACAAAGTTATAAGAGTAATTGGTAACCACTTTGTTGATATCGCTAAACATGTATCATTTGATATAAGCGATCTTAACATTAAGGAACTAGTTCACTATCCAACTTTAATGGAAATTCTTGAAAATTATAGTGATGAAGAAACTATAAAAGAAGAAATAAAGAAAAACATAACAAGATTAATTCCAAAACATATCATAAAAGATGATATATTTGCAACTATAAGTTATGAATTAGGATTAGCTTATGGAATCGGATATGTTGATGATATAGACCATTTAGGTAATAGAAGATTAAGATCTGTTGGAGAATTACTACAAAATCAATTCAGAATTGGTTTATCAAGAATGGAAAGAGTAGTTAGAGAAAGAATGACTATTCAAGACCAAGAAGCAATCACTCCACAAATGTTAATTAATATAAGACCAGTTGCTGCAGCTATTAAAGAATTCTTTGGTAGTTCACAATTATCACAATTCATGGATCAAACAAATCCATTATCAGAATTAACTCATAAGAGAAGATTATCTGCCTTAGGACCAGGAGGTCTTTCAAGAGAAAGAGCTGGTTTCGAAGTTAGAGACGTTCACCACTCACATTATGGTAGAATGTGTCCTATAGAAACTCCAGAAGGACCAAACATAGGACTTATAAACTCTTTAGCTACATATGCAAGAGTTAATGAATATGGATTCATTGAAACTCCATATAGAATTGTAGATAAAGAAAACAGAAGAGCAACTGATGAAATAAGATACTTCACAGCAGATGAAGAAGATCAATACTTAGTAGCTAAAGCTAACGAACCATTAGACGAATCAGGATACTTCGTACATGACAAGGTTACTGTTAGATACATGGAAGAAGTAATAGTAGTACCTTCAAATGAAGTAGATTTAATGGATATTTCACCAAGACAAATAGTATCTGTTGCTACAGCTATGATTCCTTTCCTTGAAAATGATGACGCATCTAGAGCACTTATGGGATCTAACATGCAACGTCAAGCAGTTCCACTATTAAAGCCACAAGCTCCAATAGTTGGTACAGGAATAGAATTTAGAGCAGCAGCTGACTCAGGGGTACTACCTAAAGCTAAAAATGCAGGGGTAGTAAGCTATGTTAGTGCAAGTGAAATAAAAGTTAAGAGAGATGTAGATGGTGGAATAGATACTTACAAACTTCTTAAATTCAAGAGAAGTAACCAAGGTACTTGTATAAACCAAAGACCTCTAGTTTCAATGGGAGAAATGGTATTTAAGAACCAAGTACTTGCAGATGGTCCTTCAACTGATTTAGGAGAAATAGCATTAGGAAAGAACATCAGAATGGGATTCATAACTTGGGAAGGTTATAACTACGAAGATGCCATGTTAATCTCAGAAGAATTAGTAAGAGAAGACGTATTTACATCAATCCATATAGAAGAATATGAATGTGAAGCAAGAGACACTAAACTTGGACCTGAAGAAATAACTAGGGATATTCCAAATGTAAGTGAAGATGCTTTAAAAGATATAGATGAAAGAGGAATAATCAGAATCGGTGCTGAAGTAAGATCAGGAGACATCTTAGTTGGTAAAGTAACTCCTAAGGGTGAAACTGAATTAACAGCAGAAGAAAGATTATTAAGAGCTATTTTCGGAGAAAAAGCAAGAGAAGTAAGAGATACTTCATTAAGAGTTCCTCATGGAGAAGCTGGTATCATAGTTGATATCAAAGTATTCACTAGAGAAAATGGTGATGAATTAAATCCAGGAGTTAACGAACTTGTAAGATGTTATATAGCTCAAAAGAGAAAAATATCAGTTGGAGATAAGATGGCCGGACGTCACGGTAACAAAGGGGTTATTTCAAGAGTACTTCCTGAAGAAGATATGCCTTTCTTACCAGATGGTAGACCACTTCAAATATGCTTAAATCCACTAGGGGTTCCATCACGTATGAACATCGGTCAGGTACTAGAAGTTCACTTAGGATGGGCAGCAAGCGCATTAGGTTGGCACATTGCTACACCAGTATTCGATGGTGCTACTGAATCAGATATAGAACAATGCTTACAAGATGCAGGATACAATGCAAACGGAAAGACTGTTTTATATGATGGTAGAACTGGAGAAGCCTTCGATAATGAAGTTACAGTTGGTATAATGTATATCCTAAAACTTGCTCACTTAGTTGATGATAAGATTCACGCAAGATCAACTGGTCCATACTCATTAGTTACTCAACAACCACTTGGAGGTAAAGCACAATTCGGTGGTCAAAGATTTGGTGAGATGGAAGTTTGGGCACTAGAAGCATACGGTGCAGCTCATACATTACAAGAAATTTTAACAGTTAAGTCAGATGACGTTGTTGGTAGAGTTAAGACTTACGAAGCAATAGTTAAGGGTGAAAATATCCCTGAACCAGGAGTTCCAGAATCATTCAAGGTTCTTATAAAGGAATTACAAGCACTATGCTTAGACGTAAGAGTACTTAATGATAATAACCAAGAAGTTCAATTAAGAGAATTAACTGAAGAAAATGACTCAGCAGATTTAGAAGTAAATATTGAAGGAACAGAAGAGTTTGTTCAAGAACAACCAGCAGTAGAAAGTGACGACAATTATACTTCAGAAATAGAAGTTGAAGAAGAAGATTATGACGGTTTTCAACTAGAAGAATTTCAAGATAACTTAGAGCTTGATGATTTTAACGATGAACACTAA

> Clostridium butyricum DSM 10702T
ATGGTACATCCTGTCCAAGTTGGAAAAAGAACAAGAATGAGTTTCGGTAAGGTTAATGACGTTACTGAAATGCCAAATCTAATTGAAGTACAATTAGATTCTTATCAATGGTTTTTAAGAGAAGGGTTGCATGAAGTTTTTGATGATATTAATCCTATCACAAACTTCACTGGAAACTTAGTGCTTGAATTCGTAGACTATAAACTTGATATGGAAAACATCAAGTATTCAGTGGAAGAATGTAAAGATAGAGATGCAACTTATGCAGCACCATTAAAAGTTTCGGTAAGATTACAAAATAATGAAACAGGTGAAATTAAAGAACAAGAAGTTTTTATGGGAGATTTCCCGCTGATGACAGAACAAGGTACATTTTTAATTAATGGTGCCGAAAGAGTTATTGTCAGCCAATTAGTAAGATCTCCAGGTGTATACTACAGCTACACTATAGATAAGAGTGGTAAAAAGCTGTATTCTTCAACTGTAATTCCTAATAGAGGAGCATGGTTGGAGTATGAAACAGATTCTAATGATATTATTTATGTAAGAATCGATAAGACTAGAAAGCTACCAATTACTATTTTAGCAAGAGCTATGGGTATGGGAAGTGATCAAGAATTAATAGATTTCTTTGGAGAAGAAGAAAGATTTAGAGCTTCTATAGAAAAAGATAATACAAAGACAAAAGAAGAAGCATTACTTGAAATATATAAGAGATTAAGACCAGGTGAACCGCCTACAGTTGATAGTGCGATATCACTAATAGATACTTTATTCTTCGATGCAAAAAGATATGATTTATCAAGAGTAGGAAGATATAAGTTCAATAAAAAGCTTGCATTAGCTTTAAGAATAGCTAATCAAGTGGCTGCTACAGACATAATCAACCCTCAAACTGGTGAAGTTATGGTTGAAGAAGGTCAAAAGATAAGCAGATTAATGGCAGAAGACATCCAAAATAGTGGTATAAAATCTGTAGATTTATTAGTTGAAGATAAAGTTATAAAAGTAATTAGTAATAACTTTGTTGATTTAAGCAAGCAAGTTTCTTTCGATGTGAAGGGATTAGGAATTAAAGAATTAGTTCACTATCCAACATTAAAAGAAATCTTAGATAACTTCTCAGATGAAGACACTATTAAAAAGGAAATTAAGAAAAATATTCATAGACTTATTCCTAAACATATAATAAGAGATGATATATTTGCAACTATTAGTTATGAATTAGGATTAGCATATGGAATAGGTTACGTTGATGACATAGATCATTTAGGAAATAGAAGATTAAGATCAGTAGGGGAATTATTACAAAATCAATTTAGAATTGGTTTATCAAGAATGGAAAGAGTAGTTAAAGAAAGAATGACTATTCAAGACCAAGAAGCGATAACTCCTCAAATGTTAATAAACATAAGACCAGTTGCAGCTGCTATTAAAGAATTCTTTGGAAGTTCGCAATTATCTCAATTCATGGATCAAACTAATCCATTATCAGAATTAACACATAAGAGAAGATTATCTGCATTAGGACCAGGAGGTCTTTCTAGAGAAAGAGCTGGTTTCGAAGTTAGAGACGTTCACCATTCTCATTATGGTAGAATGTGTCCTATTGAAACACCTGAAGGTCCAAATATAGGATTAATCAACTCTTTAGCTACATTTGCTAAAGTTAATGAATATGGATTTATTGAAACTCCATATAGAATTGTAGATAAAGAAAATGCAAGAGCAACTGATGAAATAAGATATTTCACAGCAGATGAAGAAGACCAATACTTAATTGCTCAAGCTAAGACTCCTATGGATGAAACAGGAAAGTTCTTAGAAGACAAAGTAATGGTAAGATACTTGGAAGATGTTTTATTTATTCCATCTAATCAAGTAGATTTAATAGACGTATCAGCAAGACAAATGGTTTCTGTTGCAACTGCAATGATTCCTTTCCTTGAAAATGATGATGCCACTAGAGCACTGATGGGATCAAACATGCAACGTCAAGCAGTTCCATTATTAAAAACTGAAGCTCCAGTTGTTGGAACTGGTATAGAATTTAAGGCTGCGGTAGACTCAGGAGTTTTACCAAAAGCTAAAAATGCAGGTGTTGTTTCTTATGTATCAGGAAGCGAAATTAGAATTAAGAGAGATTCTGATGGAGGAACTGATGTATATAAATTATTAAAGTTCAAAAGAACAAATGCAGGTACTTGTGCAAATCAAAGACCTATAGTTGATAAAGGTGAAATTGTATTTAAAAATCAAGTAATTGCAGATGGTCCTTCTACTGATTTAGGAGAAATTGCTTTAGGTAAAAACATCAGAATGGGATTCATAACTTGGGAAGGTTATAACTACGAAGATGCGATGCTTATTTCTGAAGAATTAGTTAGAGAAGATGTGTTTACATCAATGCATATTGAAGAATATGAATGTGAAGCTAGAGATACTAAGCTTGGACCAGAAGAAATAACTAGAGATATTCCTAATGTAAGTGATGATGCACTTAAGGATGTTGATGATAGAGGTATTATCAGAATTGGTGCTGAAGTTAGATCTGGCGATATATTAGTAGGTAAGGTGACTCCTAAGGGAGAAACAGAACTTACTGCTGAAGAAAGACTATTAAGAGCAATCTTTGGTGAGAAGGCTAGAGAAGTTAGAGATACTTCTTTAAGAGTACCTCACGGTGAAGCAGGTATAATAGTTGATATTAAAGTCTTTACAAGAGAAAATGGAGATGAATTAAATCCAGGAGTAAATGAACTTGTAAGATGTTATATTGCTCAAAAGAGAAAAATATCAGTTGGAGATAAGATGGCTGGACGTCATGGTAATAAAGGGGTTATCTCAAGAATATTACCTGAAGAAGATATGCCGTTCTTACCAGATGGTAGACCACTTCAAATCTGCTTAAATCCACTGGGAGTACCTTCGCGTATGAACATTGGTCAGGTTTTAGAAGTTCACTTAGGATGGGCTGCAAGTAATTTAGGATGGCATATATCTACACCAGTATTCGATGGTGCAACTCAAGATGAAATAACTGAATGCATGATTAAAGCTGGATTTAATGCTAATGCTAAAACAATTTTATATGATGGTAGAACAGGTGAACCATTTGATAATGAAGTAACTGTTGGTATCATGTATATGTTAAAACTTCACCATTTAGTTGATGATAAGATTCATGCTAGATCAACTGGACCATATTCATTAGTTACACAACAGCCATTAGGTGGTAAGGCTCAATTTGGTGGCCAAAGATTCGGGGAAATGGAAGTTTGGGCTTTAGAAGCATATGGTGCTGCTCATACATTACAAGAAATATTAACTGTTAAATCAGATGATGTTGTTGGTAGAGTTAAAACATATGAAGCTATTGTTAAGGGCGAAAATATTCCAGAACCAGGTGTACCAGAATCATTTAAGGTTCTTATAAAAGAACTTCAAGCTTTATGTTTAGACATTAAGGTATTAAATGATGATAATGAAGAAGTTGAATTAAAAGAATTTGCTGATGGAGACGTGGCAGATTTAGAAGTTAATATAGAAGGTGCAGAAGATTCTGTAGTTGCTGAACCAGAAATCGTAGATGATGGTTATGAAGAAAATAAAGAAGAAGATTTAGACGATATAGATTATGACGAAAATGCAGATATCGACGAGTTTGAAGGTCAATTAGAACTTGATGACTTTAATGATGAACACTAA

> Clostridium cadaveris AGR2141
ATGCTTGTGGCTATTTTAGTTTATACAAGGGGTGAAGGCTTAATGGTACATCCTATTCAAAACGGAAAAAGAACAAGGATGAGTTTTGGTAAGGTAAAAGAAGTAATTGATATGCCTAATCTTATAGAGGTCCAATTAGATTCGTATAATTGGTTCTTGGAAGAAGGCTTATATGAAGTGTTCGACGATATTAACCCTATTACCAACTATACTGGTAACCTTGTGCTTGAGTTTATTGATTTTCACTTAGACAGGGATAATATCAAGTATTCTGTCGAGGAATGCAAAGAGAGAGATGCAACTTATGCAGCTCCTCTAAAGGTTAAGGTCAGACTTCATAATACTGAAACAGGCGAAATAAAAGATCAAGAAGTATTTATGGGAGATTTCCCACTAATGACAGAGCAAGGCACATTTATAATAAATGGTGCTGAGAGAGTTATAGTAAGCCAGCTTGTGAGATCACCAGGGGTTTATTATAGCGAGGCAAGAGATAAGTCAGGAAAAGAATTATTTGCATCTACTGTTATTCCTAACAGAGGAGCATGGTTAGAGTACGAAACAGACTCTAATGATGTTATATATGTAAGGATTGACAAAACAAGAAAACTTCCAATAACTATACTTGCAAGAGCAATGGGTTATGGTAGTGATGCTGAAATAATTGATTATTTTGGCGAAGATGAAAGATTAAGAGCCACAATAGAGAAAGACAACACTAAGACAAAAGAGGAAGCTTTACTCGAAATCTATAAGAGATTGAGACCGGGCGAACCTCCTACAGTTGATAGTGCAGTATCTTTAATTGAATCTTTATTCTTTGATGCAAAGAGATATGATTTATCAAAAGTTGGTAGATATAAATTCAACAAGAAATTAGCATTAAATCTTAGGATTTCTAACCAAATAGCAGCAGAAGATGTTGTAAATGGTGAAACTGGAGAAATTTTCGTGTCTAAGGGTGAAAAGATATCAAGAGAGATGGCATTAAAAATACAAAATGCTGGTATAAATTCTGTTGATATAATTGTCGAAGACAAAGTTTTAAGAGTAATAGGAAATCACTTTGTTGATTTACAAGCACATGTTAATTTCGATATAAGCACTTTAAATATTAAAGAAAGGGTTCATTACCCAACTTTAAAAGAGCTTTTAGACAATTATTCTGATGAAGAAGAGCTAAAAGAACAGATTAAAAAGAATTTAACTAAATTAATACCTAAGCATATAATCAGAGATGATATCTATGCAACTATTAGTTATGAACTTGGATTACCATATGCAATAGGTTATGTAGATGATATAGATCACTTAGGAAACAGAAGATTAAGATCTGTGGGAGAGCTTCTACAAAACCAATTTAGAATTGGACTTTCTAGAATGGAAAGAGTAGTTAAGGAGAGAATGACTATTCAAGACCAAGAAGGAATAACTCCACAGGTTCTTATAAATATTAGACCAGTAGCTGCAGCTATAAAAGAGTTCTTTGGAAGTTCTCAGCTATCACAGTTCATGGATCAAACTAACCCACTTTCAGAACTTACTCATAAAAGAAGACTTTCAGCATTAGGACCAGGAGGTCTTTCAAGAGAAAGAGCTGGATTCGAAGTTAGAGACGTTCACCATTCTCATTATGGTAGAATGTGTCCTATAGAAACTCCGGAAGGACCAAACATAGGACTTATTAACTCATTAGCCACTTATGCAAGAGTTAATGAATATGGATTTATAGAAACTCCATATAGAATTATAGATAAAGCTACAGGTGTTGTTACAAACGAGATAAGATATTTTACAGCTGATGAAGAAGATAGATATGTTATTGCTCAGTCTAATGAGCTAATAGGTGAAGATGGATTATTCTTAGATAAGAAGATAACTGTCAGATCTAAGGATGACATACTTATCATTCCAAGAGAAGATGTAGACCTTATGGATATATCACCAAGACAGATAGTTTCTGTTGCTACAGCAATGATACCATTCCTTGAAAATGACGATGCATCTAGAGCACTTATGGGAGCCAACATGCAACGTCAGGCAGTACCACTATTAAAGCCACAGGCTCCAATAGTTGGAACAGGGATAGAATATAAGGCTGCTGTTGATTCAGGAGTACTACCAAAAGCTAAAAATGCTGGCGAAGTAGTATATGTTAGCGCTAACGAAGTTAGAGTTAAGAGAGATTCTGATGGTGGTATAGATTCTTATAGACTTCTTAAGTTTAAGAGATCTAACCCAGGAACATGCATAAACCAAAGACCTATAGTTGATAAAGGTGAGAAAGTAGAAATTGGTTCTGTATTAGCTGACGGACCATCAACTGACTTAGGTGAAATTGGATTAGGTAAGAACATAAGAATGGGCTTCATAACTTGGGAAGGATACAATTATGAGGATGCTATGCTTATTTCAGAGCAGCTTGTAAGAGACGATGTATTTACTTCTATTCATATAGAAGAATATGAATGTGAAGCTAGAGATACTAAATTAGGACCAGAAGAAATCACAAGGGATATACCGAATGTTGGTGAAGATGCACTTAAAGATATCGACGAAAGAGGTATCATAAGAATAGGTGCTGAAGTTAGATCTGGAGACATATTAGTAGGAAAAGTTACCCCAAAGGGAGAAACAGAGCTTACTGCTGAAGAAAGATTACTTAGAGCTATATTTGGTGAAAAGGCTAGGGAAGTTAGAGATACATCTTTAAGAGTTCCTCATGGTGAAGCTGGTATCATAGTTGATATAAAAGTGTTTACTAGAGAGAATGGTGATGAATTAACACCAGGAGTAAACGAACTTGTTAGATGTTATATAGCACAAAAGAGAAAGATATCTGTTGGAGATAAAATGGCAGGACGTCACGGTAATAAGGGGGTTATCTCTAGAATATTACCAGAGGAAGATATGCCATTCTTACCAGATGGAAGACCACTTCAAATCTGCTTGAACCCTCTAGGTGTACCATCACGTATGAACATCGGTCAGGTTTTAGAGGTCCACTTAGGTTTAGCAGCATCTAAATTAGGATGGCATATAGCTACTCCAGTATTTGATGGTGCAACAGAGCAAAATATTGAGGATTGCTTAGAGATGGCGGGTTATGCAAGAGATGGTAAGACTGTTCTTTATGATGGAAGAACGGGAGAGCCTTTTGATAATAGAGTAACTGTTGGTTACATGTATATCTTAAAGCTTGCTCACTTAGTTGATGATAAGATACATGCTAGATCTACAGGACCTTATTCACTAGTAACTCAACAGCCACTTGGTGGTAAAGCTCAATTTGGAGGACAGAGATTTGGAGAGATGGAAGTTTGGGCTCTAGAAGCTTATGGATCAGCTCATACTCTTCAAGAAATACTAACTGTTAAGTCAGATGATGTTGTTGGTAGAGTTAAGACATACGAAGCTATTGTAAAGGGAGAGAATATCCCAGAGCCAGGTATCCCAGAATCATTCAAGGTTCTTATCAAAGAACTTCAAGCTTTATGTTTAGACGTAAAAGTTTATAATGAAGAGAATGAAGAAATCAAGATAAGAGAATCAGTAGATGAAGATATGGAAGATTTAGAAGTTAATATAGAAGGAAATGAACCAAACCCTTCAACTTTAGCAAATGATGCTGGAACTACTGATGCTGAAGGCGAGAATGAAGATGAGAATGATGAATTTGAAGATGATATTGAAGAAATAGATTATGAGTCACTTAATCTTGATGATCTTGAAAGTGAAGATTTAGATATTGATGGATTTAATGATGAACACTAA

> Clostridium celatum DSM 1785T
ATGGTACATCCTGTCCAAGTCGGAAAAAGAACTAGAATGAGCTTTGCTAAGGTTAAAGATGTAACCGAAATGCCAAACTTAATCGAAATACAATTAGATTCTTATGAGTGGTTTTTAAGAGAAGGTTTATTAGAAGTATTCGATGATGTAAATCCAATCACTAACTTTACTGGGAATCTTGTGCTTGAGTTTGTAGACTATAAGCTTGATATGGATAATATCAAATATTCGGTTGAGGAATGCAAAGAAAGAGATTGCACTTACGCAGCTCCATTAAAGGTGTCAGTAAGACTGACAAACAATGAAACTGGAGAAATTAAAGAACAAGAAGTCTTTATGGGTGATTTCCCACTAATGACTGAACAAGGAACATTCATCATCAATGGTGCTGAAAGAGTTATTGTTAGCCAATTAGTTAGATCTCCAGGTGTATATTATAGTAATACTGTTGATAAGAGTGGTAAAAAACTATTCGCTTCAACTGTTATTCCTAACAGAGGTGCATGGTTAGAATATGAAACAGATTCTAATGATGTTATTTATGTGAGAATTGACAAAACTAGAAAATTACCAATAACTATTTTAGCTAGAGCTATGAGTTATGGAAGTGACCAAGAGCTTTTAGACTATTTTGGTGAAGAAGAAAGATTTAAAGCTACTATTGAAAAAGATAATACTAAGACTAAAGAGGAAGCTTTACTTGAAATCTATAAGAGATTAAGACCAGGTGAACCTCCAACAGTAGATAGTGCAGTATCTTTAATAGACTCTTTATTCTTTGATGCAAAGAGATATGATTTATCAAGAGTTGGTAGATACAAATTCAATAAAAAGTTAGCTCTTAACTTAAGACTTATAAACCAAATAGCTGCTACTGATATAATAAACCCTTCAACTGGAGAAATAATGGTTGAACAAGGTGAAAAAATTAGCAGAAGCATGGCTGAGGATATTCAAAATGCAGGAATTAATTCTGTTGATATCTTAGTTGAAGATAAAGTTTTAAGAGTTATAGGTAACCACTTTGTAGATATAGAAAAAGTAGTATCATTTGATATTAGTGATTTAAACATAAGAGAAGCTGTTCATTATCCAACTCTAATGGAAATATTAGAAAATTACGATGATGAAGCGACTATCAAAGAAGAAATTAAAAAGAACATAACTAGATTAATACCTAAACATATAGTAAGAGATGATATATTTGCAACTATAAGCTACGAATTAGGATTAGCTTACGGTGTAGGATATACTGACGACATAGACCATTTAGGTAACAGAAGATTAAGATCTGTTGGTGAGCTTCTTCAAAATCAATTTAGAATTGGTTTATCAAGAATGGAAAGAGTAGTTAAAGAAAGAATGACTATTCAAGACCAAGAAGCAATTACACCACAAATGTTAATCAATATTAGACCAGTTGCTGCATCTATCAAAGAATTCTTTGGTAGTTCACAATTATCACAATTCATGGATCAAACAAATCCACTTTCAGAATTAACACATAAGAGAAGATTATCTGCTTTAGGACCAGGAGGTCTTTCAAGAGAAAGAGCTGGTTTCGAAGTAAGAGACGTTCACCATTCTCATTATGGTAGAATGTGTCCTATAGAAACTCCAGAAGGACCAAATATAGGGCTTATTAACTCACTTGCAACATATGCAAAAGTTAATGAATATGGATTTATTGAAACTCCATATAGAATTATAGATAAAGAAACTGGTGTTGTGACTAATGAAATAAGATACTTCACAGCTGATGAAGAAGATTTATATTTAATAGCACAAGCAAAAGAACCAATCGGTGAAGACGGTAGATTTGTAGACAGTAGAGTTACTGTTAGATATAAGCATGACATATTACAAGTTAATGCTAAAGATGTAGATTTAATGGACGTTTCACCAAGACAAATAGTTTCAGTTGCAACAGCAATGATACCTTTCCTTGAAAATGATGACGCGTCTAGAGCACTGATGGGTGCGAACATGCAACGTCAAGCAGTTCCACTATTAAAGCCACAAGCGCCTATCGTTGGTACAGGAATAGAATACAGAGCAGCAGCTGACTCAGGAGTATTACCAAAGGCTAAAAATTCAGGTAAAGTTGTATATGTTAGTTCTTCAGAAATCAGAGTTAAGAGAGATGCTGATGGCGGAATTGACACATATAAATTACTTAAATTCAAGAGAAGTAACCCAGGTACTTGTATAAATCAAAGACCTTTAGTTGATAAGGGTGAAATTGTATTTAAGAACCAAGTATTAGCTGATGGACCAGCAACTGACCTAGGAGAAATCGCATTAGGAAAGAATATCAGAATGGGATTCATTACTTGGGAAGGTTACAACTACGAGGATGCTATGCTTATCTCTGAAGAATTAGTAAGAGAAGACGTATTTACTTCTATCCATATTGAAGAATATGAATGTGAAGCTAGAGATACTAAGCTAGGACCAGAAGAAATAACAAGAGATATTCCAAACGTAAGTGAAGATGCTCTTAAAGATATAGATGAAAGAGGAATAATCAGAATCGGTGCTGAAGTTAGATCAGGAGATGTACTTGTAGGTAAAGTAACACCTAAGGGTGAAACTGAGTTAACAGCTGAAGAAAGATTATTAAGAGCGATATTCGGTGAAAAGGCTAGAGAGGTAAGAGACACTTCTTTAAGAGTTCCACACGGAGAAGCTGGTATCATCGTTGATGTAAAAGTATTTACAAGAGAAAACGGTGATGAATTAAATCCAGGTGTAAATGAGCTTGTAAGATGTTACATTGCTCAAAAGAGAAAAATATCTGTTGGAGATAAGATGGCAGGACGTCACGGTAACAAAGGGGTTATTTCTAGAGTTTTACCAGAAGAAGATATGCCATTCTTACCAGATGGTAGACCACTACAAATTTGTTTAAATCCACTAGGGGTTCCATCTCGTATGAATATCGGTCAGGTATTAGAAGTTCACTTAGGATGGGCAGCAAGTCAATTAGGATGGCATATAGCTACTCCTGTATTTGATGGTGCTACAGAACAAAATATTGAAGAATGCTTAGTAAAAGCAGGATACAATGCGCATGGAAAGACTGTATTATACGATGGAAGAACTGGAGAACCATTTGATAATGAAGTTACAGTTGGTATAATGTATATCTTAAAACTTGCTCACTTAGTTGATGATAAGATCCATGCTAGATCAACAGGTCCATATTCATTAGTTACTCAACAACCACTTGGAGGTAAAGCTCAATTCGGTGGTCAAAGATTTGGGGAAATGGAAGTTTGGGCATTAGAAGCTTACGGTGCAGCTCACACATTACAAGAAATCTTAACAGTTAAGTCAGATGATGTTGTAGGTAGAGTTAAGACATACGAAGCAATAGTTAAAGGTGAAAATATTCCAGAACCAGGAGTACCAGAATCATTTAAGGTTCTTATCAAAGAACTTCAAGCTTTATGTTTAGATGTTAAAGTGTTAAATGAAGACAATGAAGAAGTTAAATTAAAAGAATTCTCAGATGATGATTCTGATGAGTTAGAAGTAAACATTGAAGGTACTGAAGAAGTAATTCCGGAACATGTAGCTGATGAAGACAGCTATACAGTTAATGATGAAGAAATTGAAGAGGATATTGATTATGAATCATTTGCTCTTGAAGGTTTTCATGAAGAAGAATTAGATGAATTCGTTGATGACGAACACTAA

> Clostridium fessum SNUG30386T
ATGGAGAAAAGCAGGATGCGTCCGGTAAAAACCGGTAAAGGTGTAAGGATGACCTTCTCAAGACAAAAAGAAGTTCTGGAAATGCCGAATTTGATTGAGATTCAGAAAAACTCGTATCAGTGGTTCCTGGATGAGGGACTGAAAGAAGTGTTTGCTGATATCTCCCCGATCACGGATTTCGCAGGTCACTTGAGTCTGGAATTTGTGGATTTTACACTGTGTAAAAACGATATCAAATATACGATCGAAGAGTGCAAAGAGCGCGATGCGACCTATGCAGCTCCTCTGAAGGTAAAGGTAAGACTTTGCAATAAAGATAAAGATGAGATCAATGAACATGAGATTTTCATGGGTGATCTTCCACTTATGACCGACACCGGCTCCTTCGTTATCAACGGAGCGGAGCGAGTTATCGTCAGCCAGCTTGTTCGTTCCCCTGGTATTTATTATGGAATCGCGCACGATAAGATCGGTACAGAGTTATACAGCTGCACCGTTATCCCGAACCGGGGTGCCTGGCTGGAGTATGAGACAGATTCCAACGACATTTTCTACGTGCGTGTAGACCGGACCAGAAAAGTTCCTGTTACTGTTCTGATCCGTGCTCTTGGTTACGGTACTAACGCCGAGATCATTGACCTGTTCGGCGATGAGCTGAAACTGGAGAAGAGCTTCGAGAAGGATCCGTCCAACAACTACCAGGATGGTCTTCTGGAATTATATAAGAAGATTCGTCCGGGTGAGCCGCTTTCCGTAGACAGCGCAGAGAGCCTGTTAAACAGCATGTTCTTCGATCCGCGCCGCTACGATCTGGCAAAGGTGGGTCGTTATAAATTCAATAAAAAGCTTCACTTTAAGAACCGTATCGTAGGTCACGTTCTGGCTGAGGATGTGGTTGATACAACTACCGGAGAGATTCTGGCGGAGCAGGGAACAAAGGTCACCAAGGAACTTGCTACTGACATCCAGAACGCAGGCGTTCCGTTTGTATGGATTCAGGGTGAGAAGAAGAATCACAAGGTTCTTTCTAACATGATGGTAGATCTGGGCGCTTATGTGAATTTCGATCCGGAAGAAGTAGGCGTCACAGAGTTAGTATTCTATCCGGTTCTCCAGGGTATTCTGGAAGAAAATGCCGGCGCTTCTGATGAGGAGTTAAAAGAGATTATCCGCAGAGATATCCATGACCTGATTCCGAAGCACATTACGAAGGAAGATATCATCGCTTCCATCAACTACAACATGCATCTGGAAGGTGGCATCGGCAATCCAGATGATATCGATCATCTGGGCAACCGTCGTATCCGTGCGGTCGGCGAGCTGCTTCAGAACCAGTACCGTATCGGTCTGTCCCGTATGGAGCGTGTGGTACGTGAGCGTATGACAACACAGGACATGGAAGGTGTTTCTGCCCAGTCCCTGATCAATATCAAGCCGGTTACAGCAGCAGTCAAGGAGTTCTTCGGAAGTTCCCAGCTGTCCCAGTTCATGGATCAGAACAACCCGCTGTCCGAGCTGACCCATAAGAGACGTCTTTCCGCCCTGGGTCCTGGCGGTCTGTCAAGGGACCGTGCCGGATTCGAGGTACGAGATGTACACTACACACACTATGGCCGTATGTGCCCGATCGAGACACCTGAGGGACCGAACATCGGTCTGATCAACTCCCTGGCATCTTACGCACGTGTCAATGAGTACGGTTTCATCGAAGCTCCGTACCGTGTAGTAGATAAAACCGATCCGTCCAACCCGGTTGTTACGGATGAGGTTGTATACCTGACAGCAGACGAGGAAGATAACTTCGTTGTTGCACAGGCAAACGAGCAGTTAGACGAAGAAGGACACTTCGTCCACAATAACGTATCTGGTCGTTTCCGTGAGGAGACCTCCGAGTTCCAGAAGAAGAAAATCGACCTGATGGACGTATCCCCGAAGATGGTATTCTCCGTAGCTACTTCCATGATTCCGTTCCTGCAGAACGACGATGCGAACCGTGCTCTGATGGGATCGAACATGCAGCGTCAGGCGGTACCGCTTCTGACCACCGAGAGAGCCGTTGTCGATACCGGTATTTCCGCGAAGGCAGCTGTTGACTCCGGTGTGTGTGTCGTTGCAAAGAATGCCGGTGTGGTTGAGCGCTCCGCTTCCAACGAGATCATCATCAAGAGAGATTCCGATGGAAACCGCGATGTATACCATCTGACAAAATTCAAGAGAAGTAACCAGTCCAACTGCTACAATCAGAAACCGATTGTATACAAGAATGACCATGTCGAAGCTGGCGAGGTTATCGCAGATGGTCCGTCCACCTGCAACGGTGAGATCGGTCTGGGCAAAAACCCGCTGATCGGCTTCATGACCTGGGAAGGCTACAACTACGAGGATGCCGTTCTTCTGTCTGAGCGTCTGGTTCAGGAGGATGTATATACCTCCGTCCATATCGAGGAATACGAGGCAGAAGCACGTGATACCAAGCTGGGACCGGAAGAGATCACAAGAGATGTTCCGGGTGTCGGCGAGGATGCACTGAAAGATCTGGACGAGCGCGGTATCATCCGCATCGGTGCAGAGGTTCGTGCCGGTGATATCCTGGTAGGTAAGGTTACTCCGAAGGGAGAGACCGAGCTGACCGCAGAAGAGCGCCTGTTACGTGCGATCTTCGGTGAGAAGGCAAGAGAGGTTCGTGATACCTCCCTGAAAGTACCGCATGGTGCATACGGTATCATCATTGATGCGAAGGTATTTACAAGAGAGAACGGCGACGAGCTGGCTCCGGGTGTAAATAAGACCGTTCGTATCTACATTGCACAGAAGAGAAAGATTTCCGTCGGCGATAAGATGGCTGGTCGTCATGGTAACAAGGGTGTCGTTTCCCGTGTGCTTCCGGTTGAGGATATGCCGTTCCTTCCGAATGGCCGTCCGCTCGACATCGTACTGAACCCACTGGGCGTACCGTCCCGTATGAATATCGGACAGGTCCTGGAGATTCATTTAAGCCTTGCTGCCAAAGCACTTGGTTTTGATGTATCCACCCCGATTTTCGACGGTGCAGACGAGAAAGATATTCAGAACACTCTGGAGATGGCAAATGACTATGTCAACACCTCCTGGGAAGAGTTCGAAGCAAAATATAAAGATATTGTAGATCCGGAAGTTATGGAGTATCTGGGTACCCATCTGGAGCACAGAAAACTCTGGAAGGGCGTTCCGATCGGACGCGATGGTAAAGTCCGCCTGAGAGATGGACGTACCGGCGAATACTTCGACAGCCCGGTTACAATCGGACACATGCATTACCTGAAACTGCATCATCTGGTTGATGATAAGATTCATGCACGCTCCACAGGTCCTTACTCCCTCGTTACACAGCAGCCGCTGGGTGGTAAAGCTCAGTTCGGTGGCCAGCGTTTCGGAGAGATGGAGGTTTGGGCACTGGAGGCGTATGGCGCATCCTATACGCTGCAGGAGATCCTGACCGTGAAGTCCGATGATGTGGTAGGTCGTGTGAAGACATACGAGGCAATCATCAAGGGCGAGAATATTCCGGAGCCGGGTATTCCGGAGTCCTTCAAGGTACTCTTAAAAGAGCTTCAGTCCCTGGGTCTGGATGTCAGAGTTCTGGCAGAAGACGGTTCCGAGATCGAGCTCAAGGAGAACATCGACGAAGGCGATACCGATCTTCGTTCCGTCATCGAGGGTGACAGCAAGCGTTACTCTCAGAATGAGTCCTTCGGCAACTACGGTTACCAGGAGCAGGAATTTAAAGATGGTGAGCTGACCGATGTAGAGCATGATGAGTATACAGCAGAGGCAGACGGCTATACAGACGATGACTATGCAGACGTTTCCGATGATAATGGATCTGACGACGAAGAATAA

> Clostridium ljungdahlii DSM 13528T
ATGGTACATCCTGTCCAGGTTGGTAAAAGAACAAGAATGAGCTTTTCCAGACTTAAAGAAATAGGCCACATGCCTAATTTAATTGAGGTTCAGCTAGATTCCTACAATTGGTTTTTGAAAGAAGGATTACAAGAGGTATTTGATGATATTAATCCTATTCAAGATTATACTGCTAACCTTAATTTGGAATTTGTAGGATATAAGTTAGATATGGATAATATCAAATATTCTGTAGAGGAATGTAAAGAAAGAGATGCAACTTACGCAGCACCTTTAAAAGTAAAAGTAAGGCTAATTAACAAAGAAACTGGTGAAGTTAAAGAGCAAGAAGTTTTTATGGGAGATTTCCCTCTTATGACGGAGCAAGGAACCTTTATAATTAATGGTGCAGAGAGAGTTATAGTTAGCCAACTTGTAAGATCACCAGGTGTATATTATGATCTTTCAGTTGATAAAACAGGAAAAAATCTTTTTTCTTCAACTGTAATACCTAATAGAGGAGCTTGGCTAGAATATGAAACTGACTCTAACAATGTAATATACGTTAGAATAGATAAAACTAGAAAGTTACCCATAACTATTCTTATTAGAGCCATGGGTTATGGTACAGACGCAGAAATTACTAATTTCTTTGGAGAGGATGAAAGGCTAAAAGCCACAATTGAAAAAGATAATACAAAGACTCATGAAGAGGCTTTGCTTGAAATATATAAAAGGTTACGACCGGGAGAACCTCCTACAGTGGATAGTGCCCAATCACTAATTGAATCTTTATTTTTTGATGCGAAAAGATATGATCTTTCAAGAGTTGGAAGATACAAATTCAATAAGAAGTTATCATTACACCTAAGAATTGCTAATCAGATAGCAGCACAGGATGTAGTTAATCCAGATACAGGAGAAATTCTTATCCAAAAAGGTGAAAAGATAAATAGAGAAAAGGCAGTAGAAATCCAACAGTGTGGAATAAATGTAGTAGATATCCAAATTGAAGATATAGTTTTAAGAGTTATAGGTAATAACTTTGTAGACATACGTAGTTTTATTGACTTTGATATAGATGATTTAAATATAAAAGAAAGTGTTCATTATCCCACTTTAAAGAAAATTTTAGATAATTATAGTGATGAGGAAAGTATTAAGGAACAAATAAGAAAGAACATCCATGAATTAATTCCAAAACATATAGTTAGAGATGATATGTATGCTACCATTAGCTATGAGTTGGGATTAGCATATGGAGTAGGTCATACTGATGACATAGACCATCTTGGAAATAGAAGACTTAGATCTGTTGGTGAATTACTTCAAAATCAATTTAGAATAGGTCTCTCAAGAATGGAGAGAGTGGTTAAGGAAAGAATGACCATACAGGATCAGGAAGTTATAACACCTCAAGCTCTTATAAATATAAGACCAGTAGCTGCGTCTATAAAAGAGTTTTTTGGAAGTTCTCAACTTTCTCAATTCATGGATCAAACTAATCCATTGTCAGAGCTTACCCATAAGAGGAGACTATCTGCTTTAGGACCAGGCGGACTTTCAAGAGAAAGAGCTGGATTTGAAGTCAGGGATGTTCATCACTCACATTATGGAAGAATGTGTCCAATAGAGACGCCAGAAGGACCTAACATAGGACTTATTAACTCTCTAGCTACATATGCAAGAGTTAATCAATATGGCTTTATAGAAACGCCTTATAGAAAAGTAGATAAAGAAAATAAGAGAGTTACAAATGAAATTGTATATATGACAGCAGACGAGGAAGATGAATATTTAATAGGTAGGGCAAACGAGCCTATTGATGAAAATGGTAATTTTATAGATAATAAAATTACAGTTAGAGATAAAGAAGATGTTATTGTAGTACCTGGTCAAGACGTTGATTATATGGATGTGTCTTCAAGGCAATTAGTTTCTGTAGCTACAGCTATGATACCATTCCTTGAAAATGATGATGCCAGCCGTGCACTTATGGGATCAAATATGCAAAGGCAGGCAGTTCCACTTTTGAAACCACAAGCACCTATTGTAGGAACAGGTATTGAATACAAGGCTGCAGTAGATTCAGGAGTACTTCCTAAAGCTAGAAATGCAGGCGTTGTCTCTTATGTATGTGCTAACGAAGTAAGGGTTAAGAGAGACTCAGATGGAGGAACAGATATTTATAGACTTCTTAAGTTCCAGAGATCTAACCAATGCACATGCATCAATCAAAGACCTATAGTTGAAAAAGGGGAAGTAGTTAAAAAGGGAACAGTTTTAGCAGATGGACCTTCTACAGATCTTGGAGAAATAGCACTTGGAAAAAATATTAGAATGGGATTTACAACTTGGGAAGGATATAATTATGAAGACGCAATGCTTATATCTGAAGAGTTAGTAAAAAAAGATGTATTTACATCAATACATCTAGAGGAATACGAATCTGAGGCTAGAGATACAAAATTAGGACCAGAGGAAATTACAAGAGATATACCAAATGTAGGAGAAGATGCATTAAAGGATATAGATGAAAGAGGAATTATAAGAATAGGTGCAGAAGTTAGAGCAGGAGATATATTAGTAGGTAAAGTAACACCTAAGGGGGAAACTGAACTTACAGCAGAAGAAAGGCTTTTAAGAGCAATATTTGGCGAAAAGGCCAGAGAAGTTAGAGATACGTCCCTTAGAGTACCACATGGTGAAGCGGGCATAATTGTAGATGTAAAAGTATTTACAAGAGAAAATGGAGATGAGCTTTCACCAGGAGTTAACAAATTAGTTAGATGTTATATAGCTCAGAAGAGAAAGATATCTGTAGGAGATAAAATGGCAGGAAGACACGGAAATAAAGGTGTTATTTCTAGAGTACTACCAGAGGAAGATATGCCTTTCCTACCAGATGGAAGACCTCTTCAGATATGCTTAAATCCACTTGGTGTACCTTCACGTATGAATATAGGTCAGGTATTAGAAGTTCATTTAGGATGGGCTGCCAGTAAATTAGGATGGCATGTAGCGACTCCAGTATTTGATGGAGCCACAGAAGAAGATATATTGGAATGCTTGAAAAAAGCAGGGTATAGAGAAGACGGAAAAACAATACTATATGATGGTAGAACAGGAGAAGAATTTAATAGGCCTGTAACTGTAGGATATATGTATATCTTAAAATTAGCACATTTGGTTGACGATAAGATCCATGCAAGATCTACAGGACCATATTCGTTAGTAACTCAACAGCCATTGGGTGGTAAAGCTCAATTTGGTGGCCAAAGATTTGGTGAAATGGAAGTTTGGGCATTAGAGGCATATGGAGCAGCTCATACACTTCAGGAAATATTGACAGTTAAGTCAGACGATGTAGTTGGAAGAGTTAAAACTTATGAAGCTATTGTAAAAGGTGAAAATATACCAGAACCGGGAATTCCAGAATCATTTAAGGTTCTGATAAAGGAACTTCAAGCTTTATGCTTGGATGTAAAAGTATTAAATGATAATAAAGAGGAAATCAAACTTAAAGAGTCTGTGGACGAAGAGATGGAAAAACTAGATGTAAATATTGAAGGAAAAGAAGATTCTACTGATTTACCTCAAGAACAAAATGATGACTATAATACTGAGCAAGAAGAAAACAATGATAGTGAAAATGACAGCGATGAAGATCTTGATTTAGATTATGAAGATCTTACTTTAGATGATTTGCAGAGTGATTTAGAAATAGATGATTTTAATGATGAACATTAG

> Clostridium methoxybenzovorans SR3T
ATGCGTCCGGTCCCAGCCGGTAAGAGCCTGAGAATGAGCTTCTCAAGACAAAAAGAAGTGCTTGAGATGCCAAACCTGATTGAGATTCAAAAGAATTCCTATCAGTGGTTCCTTGATGAAGGATTAAAGGAAGTCTTTGAAGACATCTCTCCGATTGCAGACTTTGCGGGACACTTAAGTCTTGAGTTTGTCAACTTTACATTATGTAAGGACGATATCAAGTACACAATAGAAGAATGCAAGGAAAGAGATGCAACCTATGCGGCTCCTTTAAAGGTAAAGGTAAGGCTTTGCAATAAAGATAAAGATGAAATTAATGAACATGAGATCTTCATGGGTGATCTTCCGCTTATGACAGATACCGGTTCCTTTGTGATTAACGGTGCCGAGCGAGTTATTGTAAGCCAGTTGGTACGTTCCCCAGGTATATATTATGGTATCGAACATGACAAGGTAGGAAAAGAGCTTTATGCCTGTACGGTAATTCCAAACAGAGGTGCATGGCTGGAGTATGAAACAGACTCCAATGACATTTTCTACGTGCGCGTGGACAGAACCAGAAAGGTTCCGGTAACCGTGCTGATCCGTGCCCTGGGCTTTGGCACTAATGCAGAGATTATTGAACTGTTCGGCGAGGAACCGAAATTATTAGCCAGCTTTGGTAAGGATACGTCCGATAATTACCAGGATGGCTTATTGGAGTTATATAAAAAGATCCGCCCAGGTGAACCGTTATCTGTTGATAGTGCTGAAAGTTTGTTAAATAGTATGTTTTTTGACCCCAGAAGATACGATCTTGCAAAGGTCGGAAGATATAAATTCAATAAAAAGCTTCATTTCAAAAACCGTATCACAGGCCATGTTCTTGCTGAGGATGTGGTGGATACCACGACCGGCGAAATCCTGGCAGAGGCCGGAACTACAGTAGACAAGCAGCTTGCGACCGATATTCAGAATGCGGCTGTTCCTTTTGTGTGGCTGGAAGGAGTGGAGCGCAAGCAGAAGGTCCTTTCCAACTTAATGGTAGATTTAACTTCTTTTGTAAACTTTGATCCCAAGGATGCAGGTATTACAGAATTAGTATTCTATCCTGCCCTTGAAAAAATCCTGGCAGAAGCTGGAAGCGAGGATGAGGAGGCTCTTAAGAATGCCCTTCACAGAAATATAAACGAGCTGATTCCAAAGCATATCACAAAGGAAGATATCCTGGCATCCATCAATTACAACATGCATCTGGAAGAAGAGGTGGGTACGGCTGATGATATCGACCATTTAGGAAACCGTAGAATCCGGGCCGTAGGCGAGCTTTTACAGAACCAGTACCGCATCGGTCTTTCCAGAATGGAAAGAGTGGTCCGGGAGCGTATGACAACACAGGATATGGATGGCATTACGCCCCAGTCCCTGATCAATATCAAACCTGTCACAGCGGCTGTGAAAGAGTTCTTCGGAAGCTCCCAGCTGTCACAGTTTATGGATCAGAACAACCCTCTGGCAGAGCTGACCCATAAGAGACGTCTGTCCGCATTGGGACCTGGCGGTCTTTCCAGAGACCGTGCCGGATTTGAGGTCCGGGACGTTCACTATACCCATTATGGCCGCATGTGCCCCATTGAGACGCCGGAAGGTCCTAACATCGGTCTGATCAACTCTCTTGCTACCTATGCGAGAGTAAACCAGTATGGATTTGTAGAAGCTCCTTACCGTGTGGTGGATAAGACCAATGCCCAGAACCCGGTGGTCACTGATGAGGTTATTTACCTGACAGCTGACGAAGAAGATAACTTCGTGGTTGCCCAGGCAAATGAGCCTTTGGATGAGGCCGGTCACTTTGTTCATAAGAATATTTCCGGACGTTTCCGTGAAGAAACTTCCGAGTTCCAGAGGAAAAACATTGACCTCATGGACGTTTCTCCTAAGATGGTATTTTCCGTTGCAACTGCCATGATCCCCTTCCTTGAGAACGACGATGCAAACCGTGCCCTCATGGGATCCAACATGCAGCGTCAGGCCGTGCCCCTGTTAACAACAGAGACTCCTGTAGTAGGAACCGGCATGGAATCCAAGGCGGCGGTAGACTCCGGTGTTTGCGTTGTTGCCAGAAATGCCGGTGTTGTGGAGCGTTCCGCTTCCAATGAAATTATTATCAAGAGAGATTCTGACGGCGGAAAGGATATTTACCGCCTGACCAAATTTAAGAGAAGCAACCAGTCAAACTGCTATAACCAGAAGCCAATCGTATATAAGAACAGCCATGTGGAAAAGGGAGAAGTCATTGCAGACGGCCCGTCCACTCAGAACGGTGAGATCGCTCTTGGCAAGAACCCCCTGATCGGGTTCATGACCTGGGAAGGTTACAATTACGAGGATGCGGTTCTCTTAAGCGAGAAGCTGGTTCAGGAGGATGTTTATACCTCTGTCCATATCGAAGAATATGAGGCGGAAGCCCGTGACACCAAATTAGGACCGGAAGAGATCACCAGAGATGTTCCGGGAGTGGGCGAGGATGCCTTAAAGGATCTTGACGAAAGAGGAATCATAAGAATCGGTGCAGAAGTCCGTGCCGGTGATATCCTGGTTGGTAAGGTCACTCCTAAGGGAGAGACAGAACTGACTGCAGAGGAACGGCTGCTGCGCGCAATCTTCGGCGAAAAAGCAAGAGAAGTCCGTGATACCTCCTTAAAGGTTCCTCACGGTGCTTACGGAATTATTGTGGATGCAAAAGTATTTACAAGAGAAAACGGCGATGAGCTTTCACCAGGCGTAAACCAGACTGTCCGCATTTACATTGCCCAGAAGAGAAAAATCTCTGTAGGTGATAAGATGGCCGGCCGTCACGGAAACAAGGGTGTTGTTTCCCGGGTGCTTCCGGTAGAAGATATGCCGTTCCTTCCAAATGGCCGCCCTCTTGACATCGTGTTGAACCCCTTGGGCGTGCCGTCCCGTATGAACATCGGGCAGGTGCTTGAGATCCATTTAAGCCTGGCAGCAAGAGCTCTTGGATTTAACGTATCAACTCCTGTATTTGACGGAGCAAACGAGATTGATATTATGGATACCCTGGATGTAGCCAACGACTACGTAAATACGGAGTGGGAGGATTTCCAGGAAAAATATAGTGAAACATTAAAGCCTGAGGTCATTCAGTATCTGGGCGATCACCTGGAACACAAGGAATTGTGGAAGGGCGTTCCCATTAACCGTGACGGTAAGGTCCGCCTTCGTGACGGCCGTACCGGCGAGTTTTTTGACAGCCCGGTTACCATCGGCCACATGCACTATCTGAAGCTGCATCATCTGGTTGATGATAAGATCCATGCCCGTTCCACAGGACCATACTCTCTGGTTACCCAGCAGCCTCTCGGAGGTAAAGCCCAGTTCGGCGGCCAGCGTTTCGGAGAGATGGAGGTTTGGGCTCTGGAGGCCTATGGTGCTTCCTACACACTGCAGGAGATCATGACCGTGAAATCCGATGATGTGGTAGGGCGTGTAAAAACTTACGAGGCCATCATAAAGGGCGATAATATTCCTGAGCCGGGAATTCCGGAATCCTTCAAGGTATTGTTAAAAGAGCTTCAGTCTCTGGCGCTTGATGTAAGAGTGCTGCGTGATGACAATACGGAGGTTCAGATCGCGGAAAGTACCGATTACGAAGAAACAGATTTAAGATCCATCATCGAGGGCGACAGGCATTACCGGGAAGAAGAATCCTTTAGTGACTTAGGTTATCAGAAGCAGGAATTTAAGGATGATGAACTGGTAACCGTCGATGAAGATGAGGAGGTAGACGTTGTCGAAGATTCTTTTGAGGATTTCGATGACGTGGAATTTGAGGATTCAGACGAAGAATAA

> Clostridium novyi ATCC 27606
ATGGTACATCCTATTCAAATTGGTAAAAGAACGAGAATGAGCTTTTCAAAAGTAAAAGAAATGTGTCCTATGCCGAACCTTATTGAGGTGCAATTAAATTCCTACGATTGGTTCTGGAAAGAAGGGCTAAATGAAGTATTTGACGATATCAATCCAATACAGGATTATACAGGCAATCTTATCTTAGAATTTATAGATTATAATTTAGATAGAGATGCTATTAAATATTCTGTAGAAGAGTGTAAAGAAAGAGATGCAACTTATGCTGCACCTTTAAAAGTTAAGGTAAGGTTACTTAATAAAGAAACTGGAGAAGTAAAAGAACAAGAAGTGTTCATGGGAGACTTTCCGTTAATGACACAACAGGGTACGTTTGTGATTAACGGAGCGGAAAGAGTTATAGTAAGTCAGCTTGTAAGATCACCAGGAGCTTACTATGGTTATGATGTAGATAAGACAGGTAAAAAATTATTCTCAGCTACAGTTATACCTAATAGAGGAGCTTGGCTAGAATATGAAACAGATTCTAATGATATCATATATGTAAGAATCGATAAAACAAGAAAACTTCCAATTAGTATTCTAATAAGAGCACTAGGTCTTGGAAGTGACGCTGAAATTATAGAATGGTTTGGCGAGGAAGAAAGATTAAAATCAACTATAGAAAAAGATAACACAAAGACTAGGGAAGAAGCATTACTTGAGATATATAAAAGGTTAAGACCAGGTGAGCCACCTACAGTAGATAGTGCAGTTTCTCTTATAAATTCTCTGTTTTTTGATGCTAAGAGATATGATTTATCTAGAGTTGGTAGATATAAATTCAACAAAAAGTTAGCTATTTATATAAGATTACTTAATCAAGTAGCAGCGGAAGATGTTGTTAACCCATTTACTGGGGAAATTATAGTACAAAAAGGTGAAACTATTGAAAGAGATAAAGCATTAGAAATACAAAATTGTGCTATAAATGCTGTAAATATTCAAGTTGAAGATAAAATTATAAAAGTTATAGGAAATAATTTTGTTGACATACATAATTTTGTGGATTTTGACATTTCAGATTTGAAAATAAAAGAGCATGTACATTATCCTACATTAAAGAAAATTCTTGATAATTATACAGATGAAGAAAGTATAAAAGAAGAAATAAGAAAGAATATACATGAATTAATTCCAAAACATATAGTTGTAGATGATATTTACGCTACTGTTAGCTATGAATTAGGATTACCTTATTCAGTAGGAACTATAGACGATATAGATCACTTAGGAAATAGAAGATTAAGATCTGTTGGTGAATTATTACAAAACCAATTTAGAATTGGATTATCAAGAATGGAAAGAGTAGTCAAAGAAAGAATGACTATTCAAGATCAAGAAGTTATAACACCTCAAGCATTAATTAATATTAGACCAGTGGCAGCTGCGATAAAGGAATTCTTTGGAAGTTCTCAGCTTTCACAATTCATGGATCAAACAAATCCTTTATCAGAATTAACTCATAAGAGAAGATTGTCAGCTTTAGGACCAGGAGGACTTTCAAGAGAAAGGGCTGGATTCGAAGTTAGAGACGTTCACCACTCTCATTACGGTAGAATGTGTCCAATAGAAACTCCTGAAGGACCTAACATAGGTCTTATTAACTCACTTGCATGTTATGCTAAGGTTAATGAGTATGGTTTTATAGAAACTCCATATAGACTTGTAGATAAAAAAGATGCAAGAGTAAAAGAGGAAATTGTATACTTAACAGCAGATGAAGAAGATCATTATTTAGTAGCTCAAGCAAAAGAGCCATTAGATAAAGAAGGTCACTTCCTTGAAGAAAAGATAACAGTTAGAACATTAGAAGATGTTATAGTTGTATCAAAACATCAAGTTGATTTAATGGATGTTTCACCTAGCCAAATAGTATCTGTAGCTACAGCTATGATACCTTTCCTTGAAAATGATGACGCCAGCCGTGCACTTATGGGATCTAACATGCAACGTCAGGCAGTTCCGTTATTAAAACCAGCAGCACCGATTGTTGGAACAGGAATAGAGTTTAAAGCAGCTGTAGACTCAGGGGTATTACCTAAGGCTGAACATGATGGTGTAGTTGAATATGTAAGTTCAACAGAAGTAAGAATCAGAAGAGATGCTGATGGTGGACTTGATAGGTGTAAACTTCTTAAGTATAAGAGATCTAACCAAGGAACATGTATAAATCAAAGACCTATAGTAAGCAAGGGTGAAAAATTAAAAGCTGGAGATGTTTTAGCTGATGGACCATCTACAGATTTTGGTGAAATTGCATTAGGTCAAAATATACGTATGGGATTCATAACTTGGGAAGGATATAACTACGAGGATGCTATGTTAGTTTCAGAGCAACTTGTACGTGATGATATATTCACATCTATTCATATTGAAGAATATGAATCAGAAGCTAGAGATACAAAATTAGGACCAGAAGAAATAACAAGAGATATACCTAATGTAGGAGAAGATGCTCTTAAAAATATAGATGAACGTGGAATAGTAAGAATTGGTGCAGAAGTTAGATCAGGAGATATATTAGTAGGTAAGGTTACTCCTAAGGGAGAAACAGAACTTACAGCTGAAGAAAGACTTCTAAGAGCTATATTTGGAGAGAAGGCAAGAGAAGTTAGAGATACTTCATTAAGAGTTCCTCATGGAGAAGCAGGAATCATTGTTGATGTAAAAGTATTTACTAGAGAAAACGGTGATGAATTACCTCCAGGAGTGAATGAACTTGTAAGATGTTATATAGCACAAAAAAGAAAAATATCAGTTGGAGATAAGATGGCAGGAAGACATGGTAATAAGGGTGTTATTTCTAGAATATTACCAGAAGAAGATATGCCATTCTTACCAGACGGAAGACCACTTCAAATATGCTTAAACCCTCTAGGTGTACCTTCTCGTATGAATATCGGTCAGGTACTTGAAGTTCACTTAGGATGGGCAGCAGGAGAAATGGGATGGCATATAGCAACACCTGTATTTAATGGTGCATTCGAAGATGAAATTGTAGATTTATTAAAAGAAGCTGGATATAATGCCGATGGTAAAACTGTTTTATATGATGGAAGAACAGGAGAGCCATTTGACAATAGAGTAACTGTAGGATACATGTATATCTTAAAACTTCATCATTTAGTTGATGATAAAATACATGCAAGATCTACAGGACCATATTCATTAGTTACTCAACAACCGTTAGGTGGTAAAGCACAATTCGGTGGTCAAAGATTTGGAGAAATGGAAGTTTGGGCACTTGAAGCATATGGTGCGGCACATACACTTCAAGAAGTTTTAACAGTTAAATCAGATGATGTCGTTGGTAGAGTTAAAACTTATGAAGCTATTGTTAAAGGAGAAAATATTCCAGAACCAGGAGTTCCAGAATCATTTAAAGTACTTATAAAAGAACTTCAAGCTTTATGCTTAGATGTAAAAGTATTAAGTGGTGATCATGAAGAAATCACAATAAGAGAATCTGTAGATGAGGAAATGGAAGATTTAGGTGTTAACATAGAAGGAAATGAAGATGAAATCATTTCAGTTACACAACAATCAAAAGATGATAGTGAAGAAGCTATAGAGGATATGAATGACATTGATGAATTTGATGAAATGAAGTTAGAATACAATGATCTACCATTGGATGAATTTGAAAATGGTTTAGAGTTAGAAGATTTTAATGATGAACATTAA

> Clostridium paraputrificum AGR2156
ATGGTACATCCTGTCCAAGTTGGGAAAAGAACAAGAATGAGTTTTGGTAAGGTTAAAGACGTAACCGAAATGCCAAATCTAATTGAAGTACAATTAGATTCGTATCAGTGGTTTTTAAGAGAAGGGCTTCATGAGGTTTTTGATGATGTCAATCCGATAAGCAACTTTACTGGTAATCTAGTACTTGAATTCGTAGACTATAAGCTTGATATGGATAATATTAAGTATTCAGTGGAAGAGTGTAAGGAAAGAGACGCTACTTATGCTGCACCACTAAAGGTTTCTGTAAGATTACAGAACAATGAAACAGGAGAAATAAAAGAACAAGAAGTCTTCATGGGTGATTTCCCATTAATGACTGAACAAGGAACTTTTATTATTAATGGTGCTGAAAGAGTAATAGTCAGCCAATTAGTAAGATCTCCAGGTGTATATTACAGTTATAGTAGAGATAAGAGTGGTAAAAAGCTGTTTTCTTCTACAGTAATTCCAAACAGAGGAGCTTGGTTAGAATATGAAACTGACTCTAATGACGTAATATATGTAAGAATTGATAAGACTAGAAAGCTACCAATCACTATTTTAGGAAGAGCAATGGGATTTGGAAGTGATCAAGAATTATTAGATTACTTTGGAGAAGAAGAAAGATTCAAGGCAACAATTGAAAAAGACAATACTAAAACGAAAGAAGAAGCACTATTAGAAATCTATAAAAGATTAAGACCAGGTGAACCACCTACAGTAGATAGTGCAGTATCTTTAATTGATTCTTTATTCTTTGATGCAAAAAGATATGATTTGTCTAGAGTAGGTAGATATAAGTTCAACAAGAAACTTGCATTAAACTTAAGAATTGCAAATCAAATAGCTGCTAATGACATTATTAATCCATCAACTGGAGAAATAATGGTTGAAAGCGGCCAAAAAATTAGTAGAACAATTGCTGAAGAAATTAGAAATGTAGGAATAAATTCAGTTGATGTTTTAGTGGAAGATAGAGTTGTAAGAGTAATCGGAAATAACTTTGTTGATATAACTAAGCATGTTAACTTTGATGTAACAGACTTAAACATTAAGGAATATGTACATTACCCTACATTAAGAGAAATTTTAGATAATTACTCTGATGAAGATTCAATAAAAGAAGAAATCAAGAAAAATATCAATAAATTAATTCCTAAGCATATTATAAGAGATGATATTTTTGCGACTATTAGTTACGAAATTGGATTGGCTTATAATATAGGATATGTTGACGATATTGATCATCTTGGAAATAGAAGAATTAGATCAGTTGGTGAATTACTACAAAACCAATTTAGAATTGGTTTATCAAGAATGGAAAGAGTAGTTAAAGAAAGAATGACTATTCAAGATCAAGAAGCAATTACTCCTCAAATGTTAATAAACATTAGACCAGTAGCTGCTGCTATTAAAGAATTCTTTGGTAGTTCTCAATTATCACAATTCATGGATCAGATTAACCCACTTTCAGAATTAACTCACAAGAGAAGATTATCTGCTCTTGGACCAGGTGGTTTATCAAGAGAAAGAGCTGGTTTTGAAGTTAGAGACGTTCACCATTCTCATTATGGAAGAATGTGTCCTATCGAGACTCCAGAAGGACCTAACATAGGTCTTATAAACTCCTTAGCAACATTTGCAAGAGTTAATGAATATGGGTTTATAGAAACACCATATAGAATTATAGATAAAGAAACTAATACAATTACAAATGAAATAAGATATTTTACGGCAGATGAGGAAGATCAATATTTAGTTGCACAAGCTAAAGAACCGATTGACGGAAATGGTCACTTTGTTGATAAAAAGGTAACAGTAAGAAATAAGGAAGATGTATTTGTTGTACCAGCAGAAGATGTAGATTTAATAGACGTATCGCCTAGACAAATAGTATCAGTTGCTACTGCAATGATACCTTTCCTTGAGAATGACGATGCCTCAAGAGCACTGATGGGATCAAACATGCAACGTCAAGCTGTTCCATTATTAAAGACTCAAGCTCCTATCGTTGGTACAGGAATAGAGTACAAAGCAGCAGTAGACTCAGGAGTACTTCCTAAGGCTAAAAATGCTGGTGTTGTAACTTATGTAAGTGCTAACGAAGTGAGAATTAAAAGAGATATTGATGGCGGAATTGATACTTATAAATTACTTAAGTTTAAGAGAAGTAACCAAGGTATGTGCATAAATCAACGACCAATAGTTGATAAAGGTGAAATAGTATTTAAGAATCAAGTATTAGCTGATGGTCCATCAACAGATCTAGGTGAAATATCATTAGGTAAAAATATCAGAATGGGATTCATTACGTGGGAAGGATATAACTACGAAGATGCTATGCTTATTTCTGAAGAACTAGTTAGAGAAGATGTATTTACATCTATTCATATAGAAGAATATGAATGTGAAGCTAGAGACACAAAATTAGGACCAGAAGAAATTACTAGAGATATTCCTAATGTAAGTGAAGATGCACTTAAGGATATCGATGAAAGAGGAATAATAAGAGTAGGTGCTGAAGTAAGATCTGGAGATATTCTTGTTGGTAAGGTTACTCCAAAGGGTGAAACTGAATTAACAGCTGAAGAAAGACTGTTAAGAGCAATATTCGGTGAAAAGGCAAGAGAAGTAAGAGATACTTCATTAAGAGCTCCTCATGGTGAAGCTGGTATAATTGTAGATGTTAAAGTGTTTACAAGAGAAAATGGAGACGAATTAAATCCAGGCGTAAATGAACTTGTAAGAGCTTATATTGCGCAAAAGAGAAAGATATCTGTAGGGGATAAGATGGCTGGACGTCATGGTAACAAGGGGGTTATCTCAAGAGTACTTCCTGAAGAAGATATGCCATTTTTACCAGACGGAAGACCGCTACAAATATGTTTAAATCCTCTAGGGGTTCCTTCACGTATGAACATCGGTCAGGTACTTGAAGTTCACTTAGGATGGGCTGCTAGCCAATTAGGATGGCATATAGCTACTCCAGTATTTGATGGAGCAACTGAAGAAGATATAGAAGAATGTCTTGAAAAAGCAGGTTATAATGCTAATGGTAAAACTGTTTTATATGATGGTAGAACAGGAGAACCATTTGATAATGAAGTTACAGTTGGTATAATGTATATCTTAAAGCTAGCTCACTTAGTTGACGATAAGATTCATGCTAGATCAACTGGACCATACTCACTAGTTACACAACAACCACTTGGAGGTAAAGCTCAATTTGGTGGTCAAAGATTTGGTGAAATGGAAGTTTGGGCATTAGAAGCATATGGTGCTGCGCATACATTACAAGAAATATTAACTGTTAAGTCAGATGATGTTGTAGGTAGAGTTAAGACATATGAAGCAATAGTTAAGGGTGAAAATATCCCTGAACCAGGTGTTCCAGAATCATTTAAGGTTCTTATTAAAGAACTTCAAGCTCTTTGCTTAGACATTAAAGTTTTAAATGAAGAAAATCAAGAAGTTCAATTAAAAGAATTCGCAGATGAGGATATGGAAAACTTAGAGGTGAATATAGAAGGAACAGAAGAATTTACTTCTGAACCAGAAGCGGAAATTGATGATAGCTATACAGTAGAAGAAGTAGAACCAGAACAAGAAGAAGATTTCGAAAGTTTTCAAATCGAGGGACTACAAGAAGATTTAGTACTAGATGATTTTAATGACGAACACTAA

> Clostridium septicum DSM 7534T
ATGGTACATCCTGTCCAAGTTGGAAAAAGAACTAGAATGAGTTTTGGTAAAGTTAAAGACGTAACTGAAATGCCAAATCTTATTGAAGTGCAATTAGACTCTTATCAGTGGTTTTTAAAGGAAGGACTTCATGAAGTATTTGATGATGTAAATCCTATAACAAACTTCACTGGAAATCTAGTGCTTGAATTTGTTGATTACAAACTTGATATGGAGAATATTAAGTATTCAGTGGAAGAGTGTAAGGAAAGAGACGCTACTTATGCTGCACCACTAAAGGTTTCAGTGAGATTACAAAATAATGAAACTGGAGAAATTAAAGAACAAGAAGTGTTTATGGGTGATTTCCCACTAATGACTGAACAAGGAACTTTCATCATAAATGGTGCTGAGAGAGTAATTGTTAGCCAATTAGTAAGATCACCAGGTGTTTATTACAATTATAGTGTTGACAAGACTGGTAAAAAGTTATATTCATCAACTGTAATACCAAATAGAGGTGCTTGGTTAGAATATGAAACAGATTCTAATGATATTATCTATGTAAGAATAGATAAAACAAGAAAGCTTCCAATATCTATATTAGGAAGAGCGATGGGCCTTGGAAGTGATCAAGAACTTCTGGAATATTTTGGAGAAGATGAAAGATTTAAGGCTACAATAGAAAAGGATAATACAAAGACTAAAGAAGAAGCTTTATTAGAAATATATAAGAGATTAAGACCAGGTGAACCACCTACAGTTGATAGTGCGATATCTCTTATAGATTCATTATTCTTTGATGCAAAGAGATATGACTTATCAAGAGTTGGAAGATATAAGTTTAACAAGAAATTAGCACTAAACTTAAGACTTGTTAATCAAGTAGCTGCTGAAGATGTAGTTAATCCACAAACTGGAGAAATTATAGTTGAGCAAGGTCAAAAGATTAGCAGAAATAAAGCTGAAGAAATTCAAAATGTAGGTATTAATTCAGTAGATATTTTAGTGGAAGATAGAGTGGTAAGAGTAATAGGTAACCATTTTGTTGATATTACTAAACATGTTTCATTTAATATTGATGAATTAAATATCAGAGAATTAGTTCATTATCCTACTTTAAAAGAAATATTAGATAATTATGATGATGAAGCAACTATAAAGGAAGAAATTAAAAGAAACATAAATAGATTAATTCCTAAGCATATTATAAGAGAAGATATTTTTGCTACAATTAGCTACGAATTAGGATTACCTTACGAAGTAGGATATGTAGATGATATTGATCACTTAGGAAATAGAAGATTAAGATCTGTTGGAGAATTATTACAAAATCAATTTAGAATTGGTTTATCAAGAATGGAAAGAGTAGTTAAGGAAAGAATGACTATTCAAGACCAAGAAGCAATAACTCCTCAAATGTTAATTAACATCAGACCAGTTGCAGCAGCTATTAAAGAATTCTTTGGTAGTTCACAATTGTCACAATTCATGGATCAAACAAATCCATTATCAGAATTAACACATAAGAGAAGATTATCTGCCTTAGGACCAGGGGGTCTTTCAAGAGAAAGAGCCGGTTTCGAAGTAAGAGACGTTCACCATTCACATTATGGTAGGATGTGTCCTATAGAAACACCAGAAGGTCCTAATATAGGGTTAATTAACTCGCTTGCAACATATGCAAAGGTTAATGAATATGGATTTATGGAAACTCCATATAGAGTTATAGATAAAGAAACAGGTATCATTACGGATGAAATTAGATACTTTACTGCAGATGAAGAAGATTTATATCTAGTAGCTCAAGCTAAAGAACCTATTAATGAAAACAGAAACTTCGTTGATAGCAGAGTTACAGTAAGATATAAGCATGAAGTATTAGTTGTTAATGCTGAAGAAGTAGATTTAATTGATGTTTCACCAAGACAAATTGTTTCAGTAGCTACAGCTATGATACCTTTCCTTGAAAATGATGATGCATCTAGAGCACTGATGGGTTCAAACATGCAACGTCAAGCAGTTCCACTATTAAAGCCACAAGCACCAATAGTAGGTACTGGTATAGAATTTAAAGCAGCTGTAGATTCAGGGGTTCTTCCAAAGGCTAAGAATGCTGGTACAGTTGTTTATGTAAGTGCAAGTGAAATAAGAATAAAAAGAGATATAGATGGTGGTATAGATACTTATAAGCTTCTAAAATTCAAGAGAAGTAACCAAGGTACTTGTATCAACCAAAGACCATTAGTTGATAAAGGTGAAATAGTATTTAAAAACCAAGTATTAGCTGATGGACCATCAACTGATTTAGGAGAAATTTCATTAGGTAAAAACATCAGAATGGGCTTTATAACTTGGGAAGGTTATAACTATGAAGATGCGATGTTAATTTCAGAAGAATTAGTTAGAGAAGATGTATTTACTTCAATTCATATAGAAGAATATGAATGTGAAGCTAGAGATACAAAGTTAGGACCGGAAGAAATAACTAGAGATATTCCTAATGTAAGCGAAGATGCATTAAAGGATATTGATGATAGAGGAATAATCAGAATCGGTGCTGAAGTTAGATCAGGAGATATACTTGTTGGTAAGGTAACACCTAAGGGTGAAACTGAATTAACTGCTGAAGAAAGATTATTAAGAGCTATTTTCGGAGAAAAGGCTAGAGAAGTTAGAGATACATCACTAAGAGTTCCTCATGGTGAAGCTGGAATAATAGTAGACGTTAAAGTGTTTACTAGAGAAAACGGCGATGAATTAAATCCAGGAGTAAATGAATTAGTAAGATGTTATATAGCTCAAAAGAGAAAAATATCTGTAGGGGATAAAATGGCAGGACGTCATGGTAACAAAGGGGTTATCTCAAGGGTATTACCAGAAGAAGATATGCCATTCTTACCAGATGGTAGACCACTACAAATATGCTTAAATCCACTAGGGGTTCCATCTCGTATGAATATAGGTCAGGTTCTTGAAGTTCACTTAGGTTGGGCTGCAAGTCAACTAGGTTGGCACATAGCTACACCAGTATTTGATGGAGCAACAGAAAATGATATAGAAGAATGTCTTGAAAAAGCTGGATATAATGCTAATGGAAAAACAGTATTATATGATGGTAGAACAGGTGAGGCGTTTGATAACCTTGTTACAGTAGGTATAATGTATATCTTGAAACTTGCCCATTTAGTTGATGATAAGATTCATGCTAGATCAACAGGTCCATACTCACTAGTAACTCAACAACCACTTGGAGGTAAAGCTCAATTCGGTGGTCAAAGATTTGGTGAAATGGAAGTTTGGGCATTAGAAGCATATGGTGCAGCGCACACATTACAAGAAATACTAACTGTTAAGTCAGATGATGTTGTTGGTAGAGTAAAAACATATGAAGCTATAGTTAAGGGTGAAAATATTCCTGAACCAGGAGTTCCAGAATCATTCAAGGTTCTAATTAAAGAACTTCAAGCTTTATGTTTAGATGTTAGAGTATTAAATGATGAAAATCAAGAAGTTAGATTAAAAGAATTTGCTGAGGAAGATATGGCAGATTTAGAAGTTAACATAGAAGGTACAGAAGAACTAGTAACAAATGAAGGTTCAAACGGAGATGATAGTTATACTATTGTTGAAGAAGAAATGGAAGAAGAAGTTGAATTTGAAAACTTCCCGTTAGATGGTTTCCATGAAGAAGAATTAGAACTTGATGATTTTGTAAATGATGAACACTAA

> Clostridium tertium DSM 2485T
ATGGTACATCCTGTCCAAGTCGGAAAAAGAACTAGAATGAGTTTTGGTAAAGTTAAAGATGTAACTGAAATGCCAAATCTTATTGAGGTACAATTAGATTCATATCAATGGTTTTTAAAAGAAGGTCTTCATGAAGTTTTTGAAGACATTAATCCTATCACAAACTTTACTGGAAATCTTGTTCTTGAGTTTGTAGATTATAAGCTTGATATGGATAATATTAAGTATTCAGTGGAGAAGTGTAAAGAGAGAGATGCTACTTATGCTGCGCCACTAAAGGTTTCTGTAAGATTACAAAATAATGAAACTGGAGAAATCAAAGAACAAGAAGTATTTATGGGTGATTTCCCGTTAATGACAGAACAAGGAACTTTCATCATAAATGGTGCTGAAAGAGTTATTGTCAGTCAATTAGTAAGATCACCGGGTGTTTATTACAGTTTTAATGTTGATAAAACTGGTGAAAAATTATATTCATCAACAGTTATTCCAAATAGGGGGGCATGGTTAGAATATGAAACAGATTCTAACGATATTATCTATGTAAGAATAGATAAAACAAGGAAACTTCCAATATCTATCTTAGCAAGAGCTATGGGATTTGGAAGTGATCAAGAGCTTTTAGACTATTTTGGAGAAGATGAAAGATTTAAAGCTACAATAGAAAAAGATAATACTAAGACTAAAGAAGAAGCTTTATTAGAGATATATAAAAGATTAAGACCAGGTGAGCCACCTACGGTTGATAGTGCTATATCTCTTATAGATTCATTATTCTTTGATGCAAAGAGATACGATTTATCAAGAGTTGGTAGATATAAGTTTAATAAGAAGTTAGCTTTAAACTTAAGATTGGTTAACCAAGTTGCAGCTACAGACATAGTTAATCCTCAAACAGGAGAAATTATGGTTGAGCAAGGTAAGAAGATTAGTAGATCTCTTGCAGAAGAAATTCAAAACGTTGGTATAAACTCAGTTGATATATTAGTTGAGGATAGAGTGGTTAGAGTAATTGGTAACCATTTTGTTGATATTAAGAATTTTGTATCATTTAATATAGAAGATTTAAATATCAGAGAACTTGTTCACTATCCAACATTAAAAGAAATATTAGACAACTATGATGATGAAGACACTATAAAAGAAGAAATAAAGAAAAACTTAAATAGACTTATTCCTAAACATATAATAAGAGATGATATATTTGCAACTATAAGTTACGAATTAGGATTACCTTATTCAGTAGGTTATGTTGATGATATAGATCACTTAGGAAATAGAAGATTAAGATCAGTAGGTGAATTACTACAAAATCAATTTAGAATTGGTTTATCAAGAATGGAAAGAGTAGTTAAGGAAAGAATGACTATTCAAGATCAAGAAGCTATAACACCTCAAATGTTAATTAACATAAGACCTGTTGCAGCTGCTATTAAAGAATTCTTTGGTAGTTCACAATTATCACAATTCATGGATCAAGTAAATCCATTATCAGAATTAACACATAAGAGAAGATTATCAGCTTTAGGACCAGGAGGTCTTTCAAGAGAAAGAGCTGGCTTTGAAGTTAGAGACGTTCACCATTCTCATTATGGTAGAATGTGTCCTATAGAAACTCCAGAAGGACCAAATATAGGGCTTATTAACTCATTAGCAACATATGCTAAAGTTAATGAATATGGATTTATAGAGACTCCTTATAGAGTTATTGATAAAGAAAAAGGTATAATAACAGACGAAATAAGATACTTTACAGCAGATGAAGAAGATTTATACCTTGTAGCTCAAGCAAAAGAACCTATAGGAGAAGATAGAAAGTTTGTTGATAGCAGAGTTACTGTTAGAAGTAAACATGATATATTAGTAGTTAATGCTGATGAGGTTGATTTAATAGATGTATCACCAAGGCAAATAGTATCAGTAGCTACAGCGATGATACCGTTCCTTGAAAATGACGATGCTTCAAGAGCTCTTATGGGATCAAACATGCAACGTCAAGCGGTTCCATTATTAAAACCTCAAGCACCAGTAGTTGGTACTGGAATAGAATTTAAAGCTGCAGTGGACTCTGGAGTTCTTCCAAAGGCTAAAAATGCGGGTAAGGTAGTTTACGTAAGTTCTAATGAAATTAGAATCAAGAGAGACGTAGACGGTGGAATAGATACTTATAATCTTCTTAAGTTCAAGAGAAGTAACCAAGGTACATGTATAAACCAAAGACCTTTAGTAGATAAAGGCGAAATAGTGTTTAAGAACCAAGTGTTAGCTGATGGTCCATCAACTGATTTAGGTGAAATAGCATTAGGTAAAAACATTAGAATGGGCTTCATAACTTGGGAAGGATATAACTACGAAGATGCTATGCTTATTTCTGAAGAACTGGTTAGAGAAGATGTATTTACTTCAATTCATATAGAAGAATATGAATGTGAAGCTAGAGATACAAAGCTAGGACCTGAAGAAATAACTAGAGATATTCCAAACGTAAGTGAAGATGCATTAAAGGATATAGATGACAGAGGAATAATAAGAATAGGTGCTGAGGTTAGATCAGGGGATATTCTTGTAGGTAAAGTTACACCTAAGGGAGAAACTGAATTAACAGCAGAAGAAAGATTATTAAGAGCTATATTTGGAGAGAAAGCTAGAGAAGTAAGAGATACTTCATTAAGAGTACCACATGGAGAAGCTGGAATAATAGTAGATGTTAAAGTGTTTACTAGAGAAAACGGTGATGAATTAAATCCAGGTGTAAATGAACTAGTTAGATGTTATATAGCTCAAAAGAGAAAAATCTCTGTTGGGGATAAAATGGCTGGACGTCATGGTAATAAGGGGGTTATCTCAAGAGTATTACCAGAAGAAGATATGCCATTCTTACCAGATGGTAGACCATTACAAATTTGCTTAAACCCATTGGGGGTTCCATCACGTATGAACATCGGTCAGGTACTAGAGGTTCACTTAGGATGGGCAGCAAGTCAATTAGGATGGCACATAGCTACTCCTGTATTTGATGGTGCTACTGAAAAAGACATTGAGGATTGCTTAGAAAAAGCAGGATACAATGCAAATGGAAAGACTGTTTTATATGATGGTAGAACAGGAGAAGCTTTTGATAATGAAGTAACTGTTGGAATAATGTATATCTTAAAGCTAGCTCACTTAGTTGACGATAAGATCCATGCAAGATCAACAGGTCCATACTCATTAGTAACTCAACAACCACTTGGTGGTAAAGCGCAATTCGGTGGTCAAAGATTTGGAGAAATGGAAGTTTGGGCTTTAGAAGCATATGGAGCAGCTCACACACTACAAGAAATATTAACTGTTAAATCAGATGATGTTGTAGGTAGAGTTAAAACATATGAAGCTATTGTTAAGGGTGAAAATATACCTGAACCTGGAGTTCCTGAATCATTTAAGGTTCTAATTAAAGAACTTCAAGCTTTATGTTTAGATGTAAAAGTGTTAAATGATGAAAATGAAGAAGTTAGACTTAAAGAATTTGCAGAAGAAGATATGGAAGATTTAGAAGTTAACATTGAAGGAACAGAAGATGTTGTTTCAGAAGAGGTTAATGTAGATGATAGTTATACAACATCAGAGGAAGAAATTGAGGAAGAAGTTGAATTTGACAACTTTGCTTTAGATGGATTCCATGAGGAAGACTTAGAACTTGATGATTTTGTAAATGATGAACACTAA

> Clostridium thermopalmarium DSM 5974T
GTGTATATTCTAGAATTATTAGCAATTCATAGAGTGTCTGCGTTTTTTGTTATTCTTATGCGAGGGGTGAAAATTTTAATGGTACATCCTATTCAAATCGGTAAAAGAACGAGAATGAGCTTCTCAAAAGTTAATGAAGTTTGTCCTATGCCAAATCTTATTGAAGTACAATTAGATTCATATCGATGGTTTTGGGAAGAAGGACTAAAAGAAGTTTTTGACGATATTAATCCTATCCAAGATTATACAGGAAACCTTGTTTTAGAGTTTACTGACTACAGCTTAGATAAGGATGCTATCAAGTATTCCGTAGAGGAATGCAAAGAAAGAGATGCAACCTATGCTGCACCTTTAAAAGTAAAGGTAAGATTATTTAACAAGGAAACAGGAGAGGTTAAGGAACAAGAAGTCTTTATGGGAGATTTTCCATTAATGACACAACAGGGTACGTTTGTTATTAATGGAGCTGAAAGAGTTATAGTAAGTCAGCTTGTTAGGTCCCCAGGAGCTTATTATGGATTTGATGTAGATAAGACAGGAAAAAAACTATTTTCTTCAACGGTTATTCCTAACAGAGGAGCTTGGTTAGAATATGAAACAGATTCTAACGATGTTATATTAGAATATGAAACAGATTCTAACGATGTTATATATGTAAGAATTGATAAAACAAGAAAATTGCCGATAACTATTCTAATAAGAGCTTTAGGAGTAGGCAGCGATGCTGAAATTATAGAGTATTTTGGTGAAGAAGAAAGACTTAAGGCTACAATTGAGAAAGATAACACTAAGACTAGAGAAGAAGCACTACTTGAAATATATAAAAGATTGAGACCAGGTGAACCACCTACAGTTGATAGTGCGGTTTCACTTATAAATTCATTATTCTTTGATGCTAAAAGATATGATTTATCTAGAGTTGGAAGATATAAGTTTAATAAGAAATTAGCAGTTTATATAAGAGTGCTTAATCAAGTAGCTGCTGAAGATGTTGTTAATCCACTAACTGGAGAAATTATAGTACAAAAAGGCGAAGTTATTGAGAGAGAAAAAGCACTTGAAATTCAAAATTGCGGTATAAATGTTGTAAATATTCAAGTTGAAGATAGAGTTATAAAAGTAATAGGAAATAATTTTGTAGACATACATAATTTTATAGATTTTGATATTTCTGATTTAAAAATAAAAGAATATGTACATTATCCGACATTAAAGAAAATTCTTGATAATTACACAGATGAAGAGACCATAAAAGAAGAAATTAGAAAAAATATACATGAATTAATTCCAAAACATATAGTAGTAGATGATATTTATGCAACTATTAGCTATGAATTAGGATTACCTTATGGAATCGGAGACGTTGATGATATAGATCATTTAGGAAATAGACGTTTAAGATCGGTTGGAGAATTATTACAAAATCAATTTAGAATTGGATTATCTAGAATGGAAAGAGTAGTCAAAGAAAGAATGACTATTCAAGATCAAGAAGTTATAACACCTCAAGCATTAATAAATATTAGACCAGTGGCAGCTTCAATTAAAGAGTTCTTTGGAAGTTCTCAGCTTTCACAGTTTATGGATCAAACAAATCCATTATCTGAATTGACACATAAGAGAAGATTGTCAGCTTTAGGACCAGGAGGACTTTCAAGAGAAAGAGCAGGTTTTGAAGTAAGAGACGTTCACCACTCACATTACGGAAGAATGTGTCCTATAGAAACTCCAGAAGGACCAAACATAGGCCTTATCAACTCTCTTGCATGTTATGCTAGAGTTAATGAATATGGCTTTATAGAAACTCCATATAGAGTAGTAGATAAAAAACTAGGCAAAGTTAAAGATGAAATAGTCTACTTAACTGCAGATGAGGAAGATCAATATTTAATAGCTCAGGCTAGAGAACCACTTGATGAAGAAGGACATTTCATTGATAGTAGAGTAACTGTTAGAACAAGAGAAGATGTAATAGTTGTTTCAAAAGATCAAGTTGATTTGATGGATGTTTCTCCAAGACAAATAGTATCTGTTGCTACAGCTATGATTCCATTCCTTGAAAATGATGACGCCAGCCGTGCTTTAATGGGATCAAACATGCAGCGTCAAGCAGTACCTTTAATAAAGCCAGCGGCTCCTATAGTTGGTACAGGAATAGAATATAAGGCAGCGGTAGATTCAGGAGTACTTCCAAAGGCAGAACATGATGGAGTAGTTGTGTACGCAAGCGCTAATGAAATCAGAGTAAAAAGAGATTCTGATGGAGGATTAGATAGATACAAACTTCTTAAGTTTAAAAGATCTAACCAAGGTACCTGCATAAATCAGAGACCTATAGTAAGTAAAGGTGAAAGAGTAAAAGCTGGAGATGTATTAGCAGATGGACCATCAACAGATTTAGGTGAAATAGCACTAGGCCAAAATATACGTATGGGCTTTATAACTTGGGAAGGATACAACTATGAGGATGCTATGCTTGTATCTGAACAACTTGTTCGTGACGATATATTTACTTCTATTCATATTGAAGAATATGAAGCAGAGGCTAGAGATACAAAATTAGGACCGGAAGAAATAACAAGAGATATACCTAATGTAGGTGAAGATGCTCTTAAGAATATAGATGAAAGAGGAATAATTAGAATTGGAGCCGAAGTTAGATCAGGAGATATACTAGTAGGTAAAGTTACTCCAAAAGGAGAGACAGAACTTACGGCTGAAGAAAGACTACTTAGGGCTATATTTGGTGAAAAAGCAAGAAAAGTTAGAGACACTTCACTAAGAGTTCCTCATGGAGAAGCTGGAATAATTGTAGATGTAAAAGTATTTACAAGAGAAAACGGTGATGAACTTCCTCCAGGCGTTAATGAGTTAGTAAGATGCTATATAGCTCAAAAGAGAAAAATTTCTGTTGGAGACAAGATGGCAGGAAGACATGGTAATAAAGGTGTTATATCTAGAATATTACCAGAAGAAGATATGCCATTCTTACCAGATGGAAGACCGCTTCAAATATGCTTAAATCCTTTAGGAGTTCCATCACGTATGAATATCGGTCAGGTTTTAGAGGTTCATTTAGGATGGGCTGCTGCAGAAATGGGTTGGCATATTGCAACACCTGTATTTAGCGGTGCTTTAGAAGAAGAGATTGTAGATCTTCTACATGAAGCAGGTTATGATGGTGACGGTAAGACTGTTTTATATGACGGAAGAACAGGAGAACCTTTCGATAATAGAGTTACTGTTGGATACATGTATATATTAAAACTTCATCATTTAGTAGATGATAAGATACATGCAAGATCAACAGGTCCTTATTCATTGGTTACTCAACAACCATTAGGAGGTAAAGCTCAATTCGGTGGCCAAAGATTTGGAGAAATGGAAGTTTGGGCTCTAGAGGCATATGGAGCTGCACACACACTCCAAGAAGTTTTAACTGTAAAATCAGATGACGTAGTTGGTAGAGTTAAGACATATGAGGCTATAGTTAAAGGAGAAAACATTCCAGAACCAGGTGTTCCAGAATCATTTAAGGTTCTTATAAAAGAACTTCAAGCTCTTTGCTTAAATGTAAAAGTATTAAGCGATACAAATGAAGAAATAAAGATAAAAGAGTCAGTGGATGAAGAAATGGAAGACTTAGGTGTTAATATTGAAGGAACAGAGGATGAAGTGCTTCCTGAACCTAAAGACGATGAATTAGATGAGCCAGTAGAAGAAGATATAGATGATATGCCTGATATGGATGAATTTGATGATATTAAGTTAGACTATGATTTGCCATTAGATGAAATTGGAGATGGGCTAGAGTTAGAAGATTTCAATGATGAACATTAA

> Enterocloster aldenensis AF19-9LB
ATGGAGAAAAGCAGAATACGTCCGGTACCGGCCGGGAAAAGCGTAAGAATGAGCTACTCAAGACAGAAAGAAGTTCTTGAGATGCCAAACCTGATTGAGATTCAAAAAGACTCCTACCAGTGGTTCCTCGACGAAGGACTCAGGGAAGCGTTTGATGATATCTCTCCGATAGCAGACTTTGCAGGACATCTGAGTCTGGAATTCGTTGACTTTACATTGTGTAAGGATGATATTAAATATACCATCGAGGAGTGTAAAGAACGGGATGCAACTTACGCCGCACCACTTAAGGTAAAGGTAAGACTGTACAATAAAGATAAAGATGAAATGAACGAACACGAGATATTCATGGGCGACCTGCCCCTGATGACAGATACCGGTTCCTTTGTAATTAACGGTGCTGAGCGTGTTATTGTCAGCCAGCTGGTACGTTCCCCTGGTATCTACTACGGTATTGGCCATGATAAGGTAGGTAAGGAACTGTATACCTGCACCGTCATCCCCAACCGTGGCGCATGGCTGGAATATGAGACAGATTCCAATGACGTATTTTATGTACGTGTAGACAGGACCCGTAAGGTGCCGGTAACTGTCCTGATCCGTGCCCTGGGATTTGGTACCAACGCAGAAATCCTTGAGCTCTTTGGCGAGGAGCCCAAATTATTAGCCAGCTTTGGCAAGGACACATCCGATAATTACCAGGATGGCCTTTTGGAATTATATAAGAAGATTCGTCCCGGTGAGCCCTTATCTGTTGACAGTGCGGAAAGTCTGCTGAACAGCATGTTCTTTGACCCCAGAAGATATGACCTGGCAAAAGTAGGCCGATACAAATTCAACAAAAAGCTGTCCTTTAAGTACCGCTTAAACGGCCAGATCCTTGCAGAGGATGTTGTGGACACCACCACAGGTGAGATCCTTGCAGAGGCAGGAACCAAGCTTGACAAGGAATCAGCCATGAGGATCCAGAATGCGGCTGTTCCGTTTGTGTGGGTTGACGGACCTGACAGGAAGCAGAAGGTGCTTTCCAATATGATGGTTGAGCTTTCTGCACATGTTCCCTTTGACCCGGAGGAAGTGGGTATTACCGAGTTAGTATACTACCCGGCCCTGGCTTCTATCCTGGAAGAAGCTGGCACGGATCCAAAGGAGCTGAAAGAGGCTGTCCGCAGGAACATCCACGACCTGATCCCGAAGCACATTACAAAGGAAGATATCCTTGCTTCCATTAACTATAATATGCACCTGGAGGAGCAGGTGGGCAATGCGGATGACATTGACCATCTGGGCAACCGCCGTATCCGCGCGGTGGGGGAACTGCTCCAGAACCAGTACCGCATCGGCCTTTCACGTATGGAACGTGTGGTAAGGGAGCGTATGACCACCCAGGACATGGATGGCATCACACCCCAGTCCCTGATTAACATTAAGCCCGTGACCGCGGCCGTGAAGGAATTCTTCGGAAGTTCCCAGCTGTCCCAGTTCATGGACCAGAACAACCCTCTGGCAGAGCTGACCCATAAGCGCCGTCTCTCCGCCCTGGGACCTGGCGGTCTGTCCAGGGACCGTGCCGGATTCGAGGTGCGTGACGTACACTATACCCACTACGGTCGTATGTGTCCCATCGAGACGCCTGAAGGTCCTAACATCGGTCTGATCAACTCCCTGGCAACCTATGCAAGGGTGAACCAGTACGGCTTCATTGAGGCGCCGTACCGTGTGGTGGATAAGACCACGGATCCTGCGAATCCAAGGGTAACGGATGAGGTTGTGTACCTGACTGCCGACGAGGAGGATAATTTCGTGGTGGCCCAGGCCAACGAAGCCCTGGACGAGGAAGGACATTTCATCCATAATAACGTATCCGGACGTTTCCGTACAGAGACATCCGAGTTCCAGAAAAAGACCATTGACCTGATGGACGTATCTCCTAAGATGGTATTCTCCGTGGCAACGGCCATGATTCCTTTCCTGGAGAACGACGATGCCAACCGTGCCCTCATGGGTTCCAACATGCAGCGTCAGGCAGTGCCTCTTCTGACCACGGAAGCGCCTGCGGTAGGAACCGGTATTGAGTCAAAGGCAGCGGTTGACTCCGGTGTGTGTGTGGTTGCCAGGAATGCAGGCGTGGTAGAACGTTCCGCTTCCAATGAGATTATCATCAAGAGGGATAAGGACGGCAACCGGGATGTGTATCATCTGACCAAATTCAAGAGAAGCAACCAGAGCAACTGCTACAACCAGAAGCCGATTGTGTACAAGAACGACCATGTGGAAGCCGGAGAAGTCATTGCGGACGGCCCGTCCACGGATAACGGCGAGATTGCACTTGGAAAGAATCCCTTAATCGGGTTCATGACCTGGGAAGGTTACAACTACGAGGATGCTGTCCTTCTTTCTGAACGCCTTGTTCAGGAAGATGTATATACATCGGTCCACATTGAGGAATACGAGGCAGAAGCCCGTGACACCAAGCTGGGACCGGAAGAAATCACCCGGGATGTTCCCGGCGTTGGTGAAGATGCCCTTAAGGACCTGGACGAGCGCGGAATCATCCGCATCGGGGCCGAGGTCCGCGCAGGGGATATCCTGGTGGGTAAGGTGACCCCTAAGGGAGAGACGGAGCTGACTGCTGAAGAGAGGCTGCTGCGCGCCATCTTCGGTGAGAAGGCAAGGGAAGTGCGTGACACATCCCTTAAAGTGCCCCACGGCGCATACGGCATTATTGTGGACGCAAAGGTGTTCACAAGGGAGAATGGAGACGAGCTTTCACCTGGCGTAAATGAAACCGTGCGCATCTACATTGCCCAGAAGCGTAAGATTTCCGTGGGCGATAAGATGGCAGGACGTCACGGCAACAAGGGTGTTGTGTCCCGTGTGCTTCCTGTTGAGGATATGCCGTTCCTGCCCAACGGACGCCCCCTGGATATCGTGCTTAACCCCCTGGGCGTGCCTTCACGTATGAACATCGGACAGGTGCTGGAAATCCACTTAAGCCTTGCAGCCAAGGCCCTGGGCTTTAATGTATCCACCCCTATCTTTGACGGCGCAAACGAGAATGACATCATGGATACCCTGGAGCTGGCCAACGACTATGTTAACCTGCCCTGGGAAGAGTTCGAAGTTAAATATAAAGACCTTATCAAGCCTTCTGTAATGGAATATCTGGGTGCGCACCTTGAGCACCGGGAACTGTGGAAAGGTGTTCCAATCAGCAGGGACGGAAAAGTGCGCCTGCGCGACGGACGTACCGGCGAGTTCTTTGACGGCGCGGTTACCATCGGACACATGCACTACCTGAAACTGCACCATCTGGTTGACGATAAGATCCATGCCCGTTCAACCGGCCCATACTCCCTGGTTACACAGCAGCCCCTGGGCGGTAAGGCGCAGTTCGGCGGCCAGCGTTTCGGTGAGATGGAGGTTTGGGCGTTGGAGGCATACGGCGCTTCCTATACCCTGCAGGAAATCATGACGGTTAAGTCCGATGACGTTGTAGGCCGTGTGAAGACCTATGAAGCCATCATCAAGGGCGAGAATATACCTGAGCCCGGCGTGCCTGAGTCATTTAAGGTACTCCTTAAGGAGATGCAGTCCCTTGGCCTGGACGTACAGGTCCTGAGGGATGACGGCACCGAGGTTGAGATGGCGGAAAATATTGATTACGGCGATACTGAGCTGCGCGCCATGTTAGAGGGCGACCGCCGCTTTGGCTCTTCTGAGGAGCCCTACGCTGAGTTCGGATACCAGAAGCAGGAGTTCAAGGATAATGAACTTGTGACAGTGGAGGACGAAGCAGCAGTAGAGGACGATTTGGCCGATGATTACACCGACGATGCGGAGGACGAACTGATTCTGGACGACTCTGCCTGCGGTGAAGACGAAGAATAA

> Enterocloster asparagiformis DSM 15981T
ATGAGCTACTCAAGACAGAAAGAAGTTCTTGAGATGCCAAACCTGATTGAGATTCAGAAGGATTCCTATCAGTGGTTCTTAAAAGAAGGACTGAAGGAAGCTTTTGATGATATCTCTCCGATTGCAGACTTTGCGGGTCACCTGAGTCTGGAATTCGTTGACTTTACACTTTGTAAGGATGATGTGAAATACACCATCGAGGAGTGTAAAGAGCGGGATGCAACTTACGCCGCACCACTAAAGGTAAAGGTAAGACTGTACAACAAAGATAAAGATGAAATGAATGAACACGAGATTTTCATGGGCGATCTGCCTCTGATGACGGATACCGGATCTTTTGTGATCAACGGTGCCGAGCGTGTTATCGTAAGCCAGTTAGTACGTTCCCCTGGTATCTATTACGGCATCGGTCATGACAAGGTCGGTAAGGAGCTGTTCACCTGCACGGTGATCCCCAACCGCGGCGCGTGGCTGGAGTATGAGACGGATTCCAATGACGTATTCTACGTGCGTGTGGACAGAACCCGCAAGGTTCCGGTGACCGTGCTGGTCCGCGCGCTGGGCTACGGCACAAACGCTGAGATTCTCGATCTGTTTGGCGAAGAACCCAAATTGCTGGCCAGCTTTGGTAAGGACACCTCTGACAACTACCAGGATGGCTTATTAGAGTTATATAAGAAGATCCGCCCCGGCGAGCCCTTATCCGTTGACAGCGCAGAGAGCCTGTTAAATAGTATGTTCTTTGACCCCAGAAGATACGATTTAGCGAAGGTCGGACGCTATAAATTCAACAAGAAGCTGTCCTTCAAGAACCGCTTAAACGGCCAGACCCTGGCAGAGGACGTGGTGGACACCACCACCGGAGAGATTCTGGCGGAGGCCGGCACCAAGGTGGATAAAAACAAAGCGGCCGAGATTCAGAACGCCGCGGTTCCGTTTGTCTGGGTGGACGGACCCAACAGAAAGCAGAAGGTATTATCCAATATGATGGTGGACCTGGCTGCGTATGTGTCCTTTGATCCTGAGGAAGTGGGCGTTACCGAGTTAGTATATTACCCGGCACTTTCCGCTATCCTGGCAGAAGTTGGGACCGACGACACGGAGGCTTTGAAGGAAGCGCTCCGCAAGAATATCCACGACCTGATTCCCAAGCATATCACCAAGGAAGACATCATCGCTTCCATCAACTATAATATGCACCTGGAAGAGGAAGTGGGAAATGCCGACGACATCGACCATCTGGGCAACCGCCGGATCCGTGCGGTGGGCGAGCTGCTGCAGAACCAGTACCGTATCGGTCTGTCCCGTATGGAGCGCGTCGTAAGAGAGCGTATGACAACCCAGGATATGGACGGCATCACGCCCCAGTCCCTGATCAATATCAAGCCCGTGACCGCGGCGGTGAAGGAGTTCTTCGGAAGCTCCCAGCTGTCCCAGTTCATGGACCAGAACAACCCTCTGGCCGAGCTGACCCACAAGCGGCGTCTGTCCGCCCTGGGCCCCGGCGGTCTGTCCCGTGACCGCGCAGGATTTGAGGTGCGTGACGTACACTATACTCACTACGGCCGTATGTGTCCCATCGAGACCCCCGAGGGTCCCAACATCGGTCTGATCAACTCCCTGGCGACCTACGCCCGGGTGAATCAGTACGGCTTTATCGAGGCCCCCTACCGGGTGGTGGATAAGACCACGGACCCGGCCAATCCGAGAGTGACGGACGAGGTGGTTTACCTGACCGCCGACGAGGAAGACAACTTCGTGGTAGCCCAGGCGAACGAAGCCCTGGACGAGGACGGCCATTTTGTTCACAACAACGTATCCGGACGTTTCCGCACAGAGACATCCGAGTTCCAGAAAAAGACCATCGACCTGATGGACGTATCTCCCAAGATGGTGTTCTCCGTGGCTACGGCCATGATTCCCTTCCTGGAGAACGACGACGCCAACCGCGCGCTGATGGGTTCCAACATGCAGCGTCAGGCGGTGCCGCTTCTGACCACCGAGGCCCCGGCTGTGGGCACCGGTATCGAGGGCAAGGCCGCGGTTGACTCCGGCGTGTGCGTGCTGGCAAGGAACGCCGGCGTGGTGACCCGCTCCGCTTCCAACGAGATCATTATCAAGCGTGATTCCGACGGAAACAAGGACGTTTACCATCTGACCAAGTTTAAGAGAAGCAACCAGAGCAACTGTTACAACCAGAAGCCCATCGTATATAAGGGCGACCATGTGGAGGCCGGCGAGGTGATCGCAGACGGGCCGTCCACCTCTCAGGGTGAGATCGCTCTGGGTAAGAATCCGCTCATCGGCTTCATGACCTGGGAAGGCTACAACTACGAGGACGCGGTTCTGCTGTCCGAGCGCCTGGTCCAGGAGGACGTTTACACCTCCATCCACATCGAGGAGTACGAGGCCGAAGCCCGCGACACCAAGCTGGGACCGGAAGAGATCACCCGTGACGTGCCCGGCGTCGGCGAGGACGCGCTCAAGGATCTGGACGAGCGGGGAATCATCCGCATCGGCGCGGAGGTCCGTGCGGGAGACATTCTGGTGGGTAAGGTTACGCCCAAGGGCGAGACTGAGCTGACCGCGGAGGAGCGCCTGCTGCGCGCCATCTTCGGCGAGAAGGCCAGAGAGGTCCGCGACACCTCCTTAAAGGTGCCCCACGGCGCATACGGCATCATCGTGGATGCCAAGGTATTTACCAGAGAGAACGGCGACGAGCTGGCGCCCGGCGTGAACGAGACGGTCCGCATCTATATTGCCCAGAAGCGTAAGATTTCCGTGGGCGACAAGATGGCCGGACGTCACGGTAACAAGGGTGTTGTGTCCCGCGTGCTGCCGGTGGAGGATATGCCCTTCCTGCCCAACGGCCGTCCGCTAGACATCGTGCTGAACCCCTTAGGCGTGCCGTCCCGTATGAATATCGGACAGGTACTGGAGATCCACTTGAGCCTTGCTGCCAAGGCGCTGGGCTTCAACGTTTCCACTCCGATTTTCGACGGCGCAAACGAGAACGACATTCAGGATACCCTGGAGCTGGCCAACGATTACGTGAACCTCTCCTGGGAGGAATTTGAGACAAAATATAAAGACCTGATCAGGCCCGAGGTGATGGATTATCTGGGTTCCAACCTGGAACACCGCGAGCTCTGGAAGGGTGTGCCCATCAGCCGCGACGGTAAGGTGCGCCTGCGCGACGGGCGGACCGGCGAGTTCTTCGACGGCTCCGTTACCATCGG

> Enterocloster bolteae ATCC BAA-613T
ATGGAGAAAAGCAGAATACGTCCGGTACCGGCCGGGAAAAGCGTAAGAATGAGCTATTCAAGACAGAAAGAAGTTCTTGAAATGCCTAACTTGATTGAGATTCAAAAAGACTCCTACCAGTGGTTCTTAAAAGAAGGACTGAAGGAGGCATTTGATGATATCTCTCCCATAGCGGACTTTGCAGGCCATTTGAGTCTGGAATTCGTTGACTTTACATTGTGTAAGGATGATATAAAGTATACCATCGAAGAGTGTAAAGAACGGGACGCAACTTACGCTGCACCACTTAAGGTAAAGGTAAGACTGTACAATAAAGATAAAGATGAAATGAATGAACACGAGATTTTCATGGGCGATCTGCCCCTGATGACAGATACCGGTTCCTTTGTGATTAACGGTGCTGAGCGTGTTATTGTCAGCCAGCTGGTACGTTCCCCTGGTATCTACTACGGTATTGGCCATGATAAAGTGGGTAAGGAACTGTATACCTGTACTGTTATCCCCAACCGTGGTGCATGGCTGGAGTACGAGACAGACTCCAATGACGTATTTTATGTACGTGTAGACAGGACCCGCAAGGTGCCTGTGACTGTATTGATTCGTGCCCTGGGCTTCGGAACCAATGCGGAAATCCTGGAACTCTTCGGCGAGGAGCCAAAGCTCTTAGCCAGCTTCGGAAAGGACACCTCCGATAATTACCAGGATGGCCTTCTGGAATTATATAAGAAGATTCGTCCCGGCGAGCCGTTATCTGTTGACAGTGCAGAAAGTCTCCTTAACAGCATGTTCTTTGACCCCAGAAGATATGACCTTGCAAAAGTCGGCAGATATAAATTTAATAAGAAACTGTCCTTTAAGTACCGTCTGAACGGACAGGTACTGGCAGAGGATGTGGTGGATACCGCCACAGGCGAGATTCTGGCAGAGGCAGGCACCAAGCTTGACAAGGAATCTGCCATGAGGATTCAGAACGCGGCAGTTCCCTATGTATGGGTGGACGGTCCTGACAGGAAGCAGAAGGTTCTCTCCAACATGATGGTGGAGCTTTCCGCTTATGTGCCCTTTGACCCGGAGGAAGTGGGCGTTACGGAGTTAGTATATTACCCGGCCCTGGCTTCTATCCTGGAAGAAGCTGGCACCGATGAGGAGTCTCTTAAGGAGGCTGTGCGCAGGAATATCCACGACCTGATTCCAAAACACATTACAAAGGAAGATATTCTTGCTTCCATTAACTATAATATGCATCTGGAGGAGCAGGTGGGCAACGCAGATGACATCGACCATCTGGGCAACCGCCGTATCCGTGCCGTAGGCGAACTCCTTCAGAACCAGTACCGCATCGGTCTGTCACGTATGGAGCGTGTGGTAAGGGAGCGTATGACCACCCAGGATATGGATGGCATTACTCCCCAGTCCTTAATTAATATCAAGCCCGTGACTGCGGCTGTGAAGGAGTTCTTCGGAAGTTCCCAGCTGTCCCAGTTCATGGACCAGAATAACCCGCTGGCAGAGCTGACCCATAAGCGCCGTCTCTCCGCCCTGGGCCCTGGCGGTCTGTCCAGGGACCGTGCCGGATTCGAGGTGCGAGATGTACACTACACCCACTACGGACGTATGTGCCCTATCGAGACGCCTGAAGGTCCCAACATCGGTCTGATCAACTCCCTGGCAACCTATGCAAGGGTAAACCAGTACGGATTCATCGAGGCTCCCTACCGCGTGGTGGATAAGACCACGGATCCGTCCAGCCCAAGGGTAACGGATGAGGTGGTGTACCTGACCGCTGACGAGGAAGATAACTTCGTTGTGGCACAGGCAAATGAGGCCCTGGATGAGGAGGGCCACTTCATACACAATAACGTATCCGGACGTTTCCGTACAGAGACATCCGAGTTCCAGAAAAAGACCATTGACCTGATGGACGTTTCTCCTAAGATGGTATTCTCCGTTGCGACGGCCATGATTCCATTCCTGGAGAACGATGATGCCAACCGCGCCCTGATGGGTTCCAACATGCAGCGTCAGGCAGTGCCCCTTCTGACCACAGAAGCCCCTGCCGTGGGTACGGGTATTGAGGCCAAGGCAGCTGTTGACTCCGGCGTATGTGTGGTGGCTAAGAACGCGGGCGTGGTAGAGCGCTCTGCTTCCAATGAAATCATTATCCGCAGGGACAGCGACGGCAACCGCGATGTGTACCATCTGACCAAATTTAAGAGAAGCAACCAGAGCAACTGTTACAACCAGAAGCCAATCGTATATAAGAATGACCATGTGGAAGCCGGCGAGGTAATCGCAGACGGCCCATCCACCTCCAACGGTGAGATTGCCCTTGGAAAGAACCCCCTTATCGGATTCATGACATGGGAAGGCTACAACTACGAGGATGCGGTCCTGTTATCCGAGCGCCTGGTTCAGGAAGATGTATATACCTCTGTCCACATTGAGGAGTATGAGGCAGAAGCCCGCGATACCAAGCTGGGACCGGAAGAGATTACCCGCGATGTGCCGGGCGTGGGCGAGGATGCCCTGAAAGACCTGGATGAGCGCGGCATCATCCGTATCGGTGCGGAGGTCCGCGCGGGAGATATCCTGGTAGGAAAGGTAACTCCTAAGGGCGAGACCGAGCTGACCGCGGAGGAGCGCCTGCTGCGCGCCATCTTCGGCGAGAAGGCCAGGGAAGTCCGCGACACCTCCCTTAAGGTGCCTCACGGCGCATACGGCATCATCGTGGATGCCAAGGTATTTACCAGGGAGAACGGAGACGAGCTGTCACCGGGCGTAAACCAGACAGTCCGCATCTACATTGCCCAGAAGCGTAAGATTTCTGTGGGCGATAAGATGGCCGGACGTCACGGTAACAAGGGTGTTGTTTCCCGCGTGCTTCCTGTTGAGGATATGCCTTTCCTGCCCAACGGACGCCCTCTTGACATCGTGCTTAACCCTCTGGGCGTGCCTTCCCGTATGAACATCGGACAGGTGCTGGAGATCCACTTAAGCCTTGCAGCCAAGGCCCTGGGCTTCAACGTATCCACCCCGATTTTCGACGGCGCAAACGAGAACGACATTATGGATACCCTGGAAGTGGCCAACGATTATGTGAACCTGTCCTGGGATGAATTTAAAGCTAAATACGAAGACCTGCTGAAGCCTTCTGTTATCGACTACCTGGGCGCCCATTTGGAGCACAGGGAGCTTTGGAAGGGTGTGCCCATCAGCCGTGACGGTAAGGTCCGCCTGAGAGACGGACGTACCGGCGAGTACTTTGACGGCGCTGTTACCATCGGACACATGCACTACCTGAAGCTGCACCATCTGGTTGACGATAAGATCCATGCGCGTTCAACCGGCCCTTACTCCCTGGTTACACAGCAGCCTCTGGGCGGTAAGGCCCAGTTCGGCGGACAGCGTTTCGGAGAGATGGAGGTTTGGGCACTGGAGGCATATGGCGCTTCCTATACCCTGCAGGAAATCATGACCGTTAAGTCGGACGACGTTGTGGGCCGTGTGAAGACCTACGAAGCCATCATCAAGGGAGAGAATATCCCTGAGCCGGGCGTACCGGAGTCCTTTAAGGTGCTCCTTAAGGAGATGCAGTCCCTGGGCCTGGATGTACAGGTACTGAGGGATGACGGCACCGAGGTCGAGATGAATGAGAATATTGATTACGGCGATACAGAGCTGCGCGCCATGTTAGAGGGCGAGCGCCGCTTCGAGGAGAAGGAATCCTATGCACAGTTTGGCTATCAGGAACAGGAATTCAAGGATAGCGAGCTGGTAGCTGTGGAGGAGGAAGAAGAAGTAAGCGCCGATGATTACACCGAAGAGGCTGATGACGAGGATGATTTGTTCCTGGATGAAGCTGCTGACGGTGAAGACGAAGAATAG

> Enterocloster citroniae DSM 19261T
ATGGAGAAAAGCAGAATACGTCCGGTACCGGCCGGGAAAAGCGTAAGAATGAGCTACTCAAGACAGAAAGAAGTGCTTGAGATGCCAAACCTGATTGAGATTCAAAAAGACTCCTACCAGTGGTTCTTAGCCGAAGGACTCAGGGAAGCTTTTGATGATATCTCTCCGATAGCAGACTTCGCAGGACATTTAAGTCTGGAATTCGTTGACTTTACATTGTGTAAGGATGATATTAAATATACCATCGAAGAGTGTAAAGAACGGGATGCAACTTACGCCGCACCACTAAAGGTAAAGGTAAGACTGTACAATAAAGATAAAGATGAAATGAACGAACACGAGATATTCATGGGCGACCTGCCTTTGATGACAGATACCGGTTCCTTTGTGATCAACGGTGCTGAGCGTGTTATCGTCAGCCAGCTGGTACGTTCCCCTGGTATCTACTACGGTATTGGCCATGATAAGGTAGGTAAGGAACTGTATACCTGTACTGTCATCCCCAACCGTGGTGCATGGCTGGAATATGAGACAGATTCCAATGACGTGTTCTATGTACGTGTAGACAGAACCCGTAAGGTACCAGTGACTGTTCTGATCCGTGCCCTGGGATTCGGTACCAATGCGGAGATTCTGGAGCTCTTTGGTGAAGAGCCTAAGTTATTAGCCAGCTTTGGAAAGGATACATCCGATAATTACCAGGATGGTCTGCTGGAATTATACAAGAAGATTCGTCCCGGTGAGCCATTATCTGTTGACAGTGCGGAAAGTTTGCTTAACAGTATGTTCTTTGATCCCAGAAGATATGATCTGGCCAAAGTGGGAAGATATAAATTTAATAAGAAGCTTTCCTTCAAGTACCGTCTGAACGGACAGGTGCTTGCAGAGGATGTGGTGGATACTTCCACAGGTGAGATCCTGGCAGAGGCCGGAACTAAGCTTCACAAGGATTTTGCCATGCAGATCCAGAATGCCGCTGTTCCTTATGTCTGGGTTGACGGACCTGACAGGAAGCAGAAGGTTTTATCCAACATGATGGTGGAACTCTCCTCCTATGTGCCCTTTGATCCTGAAGAGGTGGGGGTCACGGAATTAGTATACTACCCTGCACTTTCTTCTATTCTGGAAGAAGCTGGCACCGATCCCCAGGAGCTGAAAGAAGCGATCCGCAGGAATATCCATGACCTGATCCCAAAGCATATCACAAAGGAAGATATTCTTGCTTCCATTAACTATAATATGCACCTTGAGCAGCAAGTGGGAAACGCAGATGATATCGACCATTTGGGCAACCGGCGGATCCGCGCCGTGGGCGAACTGCTTCAGAACCAGTACCGCATCGGTCTGTCCCGTATGGAGCGTGTGGTAAGGGAACGTATGACAACCCAGGATATGGACGGTATTACGCCCCAGTCCCTGATCAATATCAAACCCGTGACCGCGGCGGTTAAGGAGTTCTTCGGAAGTTCCCAGCTGTCCCAGTTCATGGATCAGAATAACCCTCTGGCCGAGCTGACCCATAAGCGCCGTCTCTCCGCCCTGGGCCCTGGCGGTCTGTCAAGGGACCGTGCCGGATTTGAGGTGCGAGATGTACACTACACCCATTACGGACGTATGTGCCCCATTGAGACGCCTGAGGGTCCCAACATTGGTCTGATCAACTCACTGGCAACCTATGCAAGGGTGAACCAGTACGGCTTTATCGAAGCGCCTTACCGTGTGGTGGATAAGAGCACGGATCCGAATAACCCCAGGGTTACGGACGAGGTGGTGTACCTGACAGCTGACGAGGAGGATAACTTCGTGGTTGCCCAGGCGAATGAGGCACTGGATGACGAGGGGCATTTTATCCATAATAATGTATCCGGACGTTTCCGTACAGAGACATCCGAGTTCCAGAAAAAGTCCATTGACCTGATGGACGTTTCTCCGAAAATGGTATTCTCCGTGGCTACGGCCATGATTCCTTTCCTGGAGAACGATGATGCTAACCGCGCCCTGATGGGATCCAACATGCAGCGTCAGGCAGTGCCCCTTCTGACCACGGAAGCGCCTGCAGTAGGAACCGGTATTGAGGCAAAGGCAGCTGTTGACTCCGGCGTTTGCGTGGTTGCAAAGAATGCCGGTGTGGTTGAACGTTCCGCATCCAACGAGATCATCATCAAGAGGGATAAGGACGGCAACCGTGATGTATACCATCTGACCAAGTTTAAGAGAAGCAACCAGAGCAACTGCTACAACCAGAAGCCGATCGTTTATAAGAACGACCACGTGGAGGTTGGAGAGGTAATTGCCGATGGCCCATCCACATCCAACGGCGAGATCGCCCTTGGCAAGAACCCGCTGATCGGATTCATGACCTGGGAAGGATACAACTACGAGGATGCGGTTCTTCTCTCTGAGCGTCTGGTCCAGGAAGACGTATATACATCGGTCCACATTGAGGAGTACGAGGCAGAGGCCCGTGACACCAAGCTGGGACCGGAAGAGATCACACGTGATGTTCCCGGCGTGGGCGAGGATGCGTTAAAGGATCTGGATGAGCGCGGTATTATCCGTATCGGCGCTGAGGTGCGCGCAGGAGATATCCTGGTAGGTAAGGTTACTCCCAAGGGAGAGACGGAACTGACCGCTGAGGAAAGGCTGCTTCGTGCCATCTTCGGTGAGAAGGCAAGGGAAGTAAGGGATACTTCCTTAAAGGTGCCCCATGGTGCCTACGGCATCATTGTGGACGCAAAGGTGTTTACAAGGGAGAACGGAGACGAGCTTTCCCCTGGCGTGAACGAAACCGTGAGAATCTATATTGCCCAGAAGCGTAAGATTTCCGTTGGTGATAAGATGGCCGGACGTCACGGCAACAAGGGTGTTGTTTCCCGCGTGCTTCCTGTGGAAGATATGCCATTCCTGCCCAATGGCCGTCCTCTGGACATTGTGCTGAATCCTCTTGGCGTGCCTTCACGTATGAACATCGGACAGGTGCTGGAGATCCACTTAAGCCTTGCTGCCAAGGCATTGGGCTTTAACGTGTCCACGCCTATCTTTGACGGAGCAAACGAGAATGATATTCAGGATACCCTGGAGCTTTCCAGCGATTATGTAAATATGACATGGGAAGACTTTGAGGCAAAATATAAAGACCTTATTAAACCCGAGGTTATGGACTACCTTGGCTCCCATCTGGAGCACCGCGAACTGTGGAAGGGTGTCCCCATCAGCCGGGATGGTAAAGTGCGCCTGCGCGATGGACGTACCGGCGAGTTCTTTGACGGAGCCGTTACCATCGGACACATGCATTATCTGAAACTGCACCATCTGGTTGATGATAAGATTCATGCCCGTTCAACCGGCCCATACTCCCTGGTAACACAGCAGCCACTGGGCGGCAAAGCACAGTTCGGCGGACAGCGTTTCGGAGAGATGGAGGTTTGGGCTCTGGAGGCATATGGCGCTTCCTACACCCTGCAGGAGATCATGACTGTGAAGTCGGATGACGTGGTAGGCCGTGTGAAGACCTATGAAGCCATTATTAAGGGCGAGAACATCCCTGAACCGGGCGTGCCTGAGTCCTTTAAGGTTCTCCTTAAGGAAATGCAGTCCCTTGGACTGGATGTTCAGGTTCTGCGCGATGACGGCACGGAAGTTGAGATGGCCGAGAATATCGATTACGGCGATACAGAGCTTCGCGCCATGCTGGAAGGCGACCGCCGTTTTGCACCTTCAGAGGAGCCTTATGCTGAATTGGGCTACCAGGAACAGGAGTTCAAGAACAACGAACTGGTGACTGTGGACGAAGAAGAGGCAGCCGATGATTATATCGAGGAGGCAGATGATGAGGAGATCTTCCTGGATGATTCTGCTGACGATGAAGACGAAGAATAG

> Enterocloster clostridioformis NCTC 11224T
ATGAGCTATTCAAGACAGAAAGAAGTTCTTGAAATGCCTAACTTGATTGAGATTCAAAAAGACTCCTACCAGTGGTTCTTAAAAGAAGGACTGAAGGAGGCATTTGATGATATCTCTCCCATAGCGGACTTTGCAGGCCATTTGAGTCTGGAATTCGTTGACTTTACATTGTGTAAGGATGATATAAAGTATACCATCGAAGAGTGTAAAGAACGGGACGCAACTTACGCTGCACCACTTAAGGTAAAGGTAAGACTGTACAATAAAGATAAAGATGAAATGAATGAACACGAGATTTTCATGGGCGACCTGCCCCTGATGACAGATACCGGTTCCTTTGTGATTAACGGTGCTGAGCGTGTTATTGTCAGCCAGCTGGTACGTTCCCCTGGTATCTACTACGGTATTGGCCATGATAAAGTGGGTAAGGAACTGTATACCTGTACTGTCATCCCCAACCGTGGCGCATGGCTGGAGTACGAGACAGACTCCAATGACGTATTCTATGTACGTGTAGACAGGACCCGTAAGGTACCTGTAACTGTATTGATTCGCGCCCTGGGATTCGGAACCAATGCGGAAATCCTGGAACTCTTCGGCGAGGAGCCAAAGCTCTTGGCCAGCTTCGGAAAGGACACCTCCGATAATTATCAGGATGGCCTTCTGGAATTATATAAGAAGATTCGTCCCGGCGAGCCGTTATCTGTTGACAGTGCAGAAAGTCTCCTTAACAGCATGTTCTTTGACCCCAGAAGATATGACCTTGCAAAAGTCGGCAGATATAAATTTAATAAGAAACTGTCCTTTAAGTACCGTCTTAACGGACAGGTACTGGCAGAGGACGTGGTGGACACCGCCACAGGCGAGATTCTGGCAGAGGCAGGCACCAAGCTTGACAAGGAATCTGCCATGAAGATTCAGAACGCGGCTGTTCCCTTTGTATGGGTGGACGGTCCCGACAGGAAGCAGAAGGTTCTCTCCAACATGATGGTGGAGCTTTCAGCCCATGTGCCCTTTGCCCCGGAGGAAGTGGGCGTTACGGAGTTAGTATATTACCCGGCCCTGGCTTCTATTCTGGAAGAAGCTGGCACCGACGGGGAGGCTCTTAAGGAGGCTGTCCGCAGGAACATCCACGACCTGATTCCAAAGCACATTACAAAGGAAGATATCCTTGCTTCCATTAACTATAATATGCATCTGGAGGAGCAGGTGGGCAACGCAGATGACATCGATCATCTGGGCAACCGCCGTATCCGCGCCGTAGGCGAACTTCTTCAGAACCAGTACCGCATCGGTCTGTCACGTATGGAGCGTGTGGTAAGGGAGCGTATGACCACCCAGGATATGGATGGCATTACGCCCCAGTCCTTAATCAACATCAAGCCCGTGACTGCGGCTGTGAAGGAGTTCTTCGGAAGCTCCCAGCTGTCCCAGTTCATGGACCAGAATAACCCGCTGGCAGAGCTGACCCATAAGCGCCGTCTCTCCGCCCTGGGCCCTGGCGGTCTGTCCAGGGACCGTGCCGGATTCGAGGTGCGGGATGTACACTACACCCATTACGGACGTATGTGCCCCATCGAGACGCCTGAAGGTCCTAACATCGGTCTGATCAACTCCCTGGCAACCTATGCGAGGGTAAACCAGTATGGTTTTATCGAGGCTCCCTACCGCGTGGTGGATAAGACCACGGACCCGGCGAACCCAAGGGTAACGGATGAAGTGGTGTACCTGACCGCTGACGAGGAAGATAACTTCGTTGTGGCACAGGCAAACGAGGCCCTGGATGAGGAAGGCCATTTCATACACAACAACGTATCCGGACGTTTCCGTACAGAGACATCCGAGTTCCAGAAAAAGACCATTGACCTGATGGACGTATCCCCTAAGATGGTATTCTCCGTTGCTACGGCCATGATTCCTTTCCTGGAGAACGACGATGCCAACCGCGCCCTGATGGGTTCCAACATGCAGCGTCAGGCAGTGCCCCTTCTGACCACAGAAGCCCCTGCCGTGGGTACGGGTATCGAGGCAAAGGCGGCTGTTGACTCTGGCGTGTGTGTGGTAGCTAAGAACGCAGGTGTGGTAGAGCGCTCTGCTTCTAATGAAATCATCATCCGCAGGGACAGTGACGGCAACCGCGATGTGTACCACCTGACCAAATTTAAGAGAAGCAACCAGAGCAACTGTTACAACCAGAAGCCAATCGTATATAAGAATGACCATGTGGAAGCCGGCGAGGTAATTGCGGACGGCCCGTCCACCTCCAACGGTGAGATTGCCCTTGGAAAGAACCCGCTTATCGGATTCATGACATGGGAGGGCTACAACTACGAGGATGCGGTCCTGTTATCCGAGCGCCTGGTTCAGGAAGATGTCTATACCTCCGTCCACATTGAGGAGTATGAGGCGGAAGCCCGCGATACCAAGCTGGGACCGGAAGAGATTACCCGCGATGTGCCGGGCGTGGGCGAGGATGCCCTGAAAGACCTGGATGAGCGCGGTATTATCCGTATCGGCGCGGAGGTCCGCGCGGGAGATATTCTGGTGGGCAAGGTTACGCCTAAGGGCGAGACCGAGCTGACCGCGGAGGAGCGTCTGCTGCGCGCCATCTTCGGCGAGAAGGCCAGGGAAGTCCGCGACACCTCCCTTAAAGTGCCTCACGGCGCATACGGCATCATCGTGGATGCCAAGGTATTTACCAGGGAGAACGGAGACGAGCTGTCGCCGGGCGTGAACCAGACAGTCCGCATCTACATTGCCCAGAAGCGTAAGATTTCAGTGGGCGATAAGATGGCAGGACGTCACGGCAACAAGGGTGTTGTTTCCCGCGTGCTTCCTGTTGAAGATATGCCTTTCCTGCCAAACGGACGTCCTCTTGACATCGTGCTTAACCCTCTGGGCGTGCCTTCCCGTATGAACATCGGACAGGTGTTGGAGATTCACTTAAGCCTTGCGGCCAAGGCCCTGGGCTTCAACGTATCCACCCCGATTTTCGACGGCGCAAACGAGAACGACATCATGGATACCCTGGAAGTGGCCAACGATTATGTGAACACGTCCTGGGATGAATTTAAAGCTAAATATGAAGACCTGCTGAAGCCTTCTGTCATCGACTACCTGGGCGCTCACTTAGAGCACAGGGAGCTTTGGAAGGGTGTGCCCATCAGCCGTGACGGCAAGGTCCGCCTGAGAGACGGACGTACCGGCGAATATTTCGACGGCGCTGTTACCATCGGACACATGCACTACCTGAAGCTGCACCATCTGGTTGACGATAAGATCCATGCGCGTTCAACCGGCCCTTACTCTCTGGTTACACAGCAGCCTCTGGGCGGTAAGGCCCAGTTCGGCGGACAGCGTTTCGGAGAGATGGAGGTTTGGGCACTGGAGGCATATGGCGCTTCCTATACTCTGCAGGAAATCATGACCGTTAAGTCCGACGACGTTGTGGGCCGTGTAAAGACCTACGAAGCCATCATCAAGGGAGAGAATATCCCTGAGCCGGGCGTACCGGAGTCCTTTAAGGTGCTCCTTAAGGAGATGCAGTCCCTTGGCCTGGATGTACAGGTACTGAGGGATGACGGCACCGAGGTCGAGATGAATGAGAATATCGATTACGGTGATACAGAGCTGCGCGCCATGTTAGAGGGGGAGCGCCGCTTCGAGGAGAAGGAATCCTATGCGCAGTTTGGCTATCAGGAGCAGGAATTCAAGGATAGCGAGCTGGTAGCTGTGGAAGAGGAAGAAGATGTAAGCGCCGATGATTACACCGAAGAGGCCGATGACGAGGATGATTTATTCCTGGATGAAGCTGCTGACGGTGAAGACGAAGAATAG

> Enterocloster lavalensis NLAE-zl-G277
ATGGAGAAAAGCAGAATACGTCCGGTACCGGCCGGGAAAAGCGTAAGAATGAGCTACTCAAGACAGAAAGAAGTTCTTGAGATGCCAAACCTGATTGAGATTCAGAAGGATTCCTATCAGTGGTTCTTAAAAGAAGGACTGAAGGAAGCTTTTGATGATATCTCTCCGATTGCAGACTTTGCGGGTCACCTGAGTCTGGAATTCGTTGACTTTACACTTTGCAAGGATGATGTGAAGTACACCATCGAGGAGTGTAAAGAGCGGGATGCAACTTACGCCGCACCACTAAAGGTAAAGGTAAGACTGTACAACAAAGATAAAGATGAAATGAATGAACACGAGATTTTCATGGGCGATCTGCCTCTGATGACGGATACCGGATCCTTTGTGATCAACGGTGCCGAGCGTGTTATCGTAAGCCAGTTAGTACGTTCCCCTGGTATCTATTACGGCATCGGTCATGACAAGGTCGGCAAGGAGCTGTTCACCTGTACGGTGATCCCCAACCGCGGCGCGTGGCTGGAGTACGAGACGGATTCCAACGACGTATTCTACGTGCGTGTGGACAGAACCCGCAAGGTTCCGGTGACCGTGCTGGTCCGCGCGCTGGGCTACGGCACAAACGCTGAGATTCTCGACCTGTTTGGCGAAGAACCCAAATTGCTGGCCAGCTTTGGTAAGGACACCTCTGACAACTACCAGGATGGCTTATTAGAGTTATATAAGAAGATCCGCCCCGGTGAGCCCTTATCCGTTGACAGCGCAGAGAGCCTGTTAAATAGTATGTTCTTTGACCCCAGAAGATACGATTTAGCGAAGGTCGGACGCTATAAATTCAACAAGAAGCTGTCCTTCAAGAACCGCTTAAACGGCCAGACCCTGGCCGAGGACGTGGTGGACACCTCCACCGGCGAGATTCTGGCCGAGGCCGGAACCAAGGTGGATAAAACAAAGGCGGCTGAGATTCAGAACGCCGCGGTTCCCTTTGTATGGGTGGACGGACCCACCAGAAAGCAGAAGGTTTTATCCAACATGATGGTGGACCTGGCTGCGTATGTGTCCTTCGATCCCGAGGAAGTGGGCGTTACCGAGTTAGTATATTACCCGGCACTTTCCGCTATCCTGGCAGAAGTTGGGACCGACGATACGGAGGCTTTGAAGGAAGCGCTCCGCAAGAACATCCACGACCTGATTCCCAAGCATATCACCAAGGAAGACATCATCGCTTCCATCAACTATAATATGCACCTGGAAGAGGAAGTGGGAAATGCCGACGACATCGACCATCTGGGCAACCGCCGCATCCGTGCGGTGGGCGAGCTGCTGCAGAACCAGTACCGCATCGGTCTGTCCCGTATGGAGCGCGTCGTCAGAGAGCGCATGACAACCCAGGATATGGACGGCATCACGCCCCAGTCCTTAATCAATATCAAGCCCGTGACCGCGGCGGTGAAGGAGTTCTTCGGAAGTTCCCAGCTGTCCCAGTTCATGGACCAGAACAACCCGTTAGCCGAGCTGACCCACAAGCGGCGTCTGTCCGCCCTGGGCCCCGGCGGTCTGTCCCGTGACCGCGCCGGATTCGAGGTGCGTGACGTACACTACACCCACTACGGCCGCATGTGCCCCATCGAGACCCCCGAGGGTCCCAACATCGGTCTGATCAACTCCCTGGCGACCTACGCCCGGGTGAACCAGTACGGCTTCATCGAGGCCCCCTACCGGGTGGTGGATAAGACCACGGACCCGGCCAATCCGCGAGTAACGGACGAGGTGGTTTACCTGACCGCCGATGAGGAAGACAACTTCGTGGTAGCCCAGGCGAACGAAGCCCTGGACGAGGACGGCCATTTTGTTCACAACAACGTATCCGGACGTTTCCGCACAGAGACATCCGAGTTCCAGAAAAAGACCATCGACCTGATGGACGTATCTCCTAAGATGGTGTTCTCCGTAGCTACGGCTATGATCCCCTTCCTGGAGAACGACGACGCCAACCGCGCGCTGATGGGTTCCAACATGCAGCGTCAGGCGGTGCCGCTTCTGACCACCGAGGCCCCGGCTGTGGGCACCGGTATCGAGGGCAAGGCCGCGGTTGACTCCGGCGTGTGCGTGCTGGCAAGGAACGCCGGCGTGGTGACCCGCTCCGCTTCCAACGAGATCATTATCAAGCGTGACTCCGACGGAAACAAGGACGTTTACCATCTGACCAAGTTTAAGAGAAGCAACCAGAGCAACTGCTACAACCAGAAGCCCATCGTATATAAGGGCGATCACGTGGAGGCAGGCGAGGTGATCGCCGACGGCCCGTCCACCTCTCAGGGTGAGATCGCGCTGGGCAAGAACCCGCTCATCGGCTTCATGACCTGGGAAGGCTACAACTACGAGGACGCGGTTCTGCTGTCCGAGCGCCTGGTCCAGGAGGATGTTTACACCTCCATCCACATCGAGGAGTACGAGGCCGAGGCCCGCGACACCAAGCTGGGGCCGGAAGAGATTACCCGCGACGTGCCCGGCGTGGGCGAGGACGCGCTCAAGGATCTGGACGAGCGGGGAATCATCCGCATCGGCGCTGAGGTTCGTGCGGGAGACATCCTGGTGGGTAAGGTTACGCCCAAGGGCGAGACCGAGCTGACCGCGGAGGAGCGCCTGCTGCGCGCCATCTTCGGCGAGAAGGCCAGAGAGGTCCGCGACACCTCCTTAAAGGTGCCCCACGGCGCATACGGCATCATCGTGGATGCCAAGGTATTTACCAGAGAAAACGGCGACGAGCTGGCGCCCGGCGTGAACGAGACCGTCCGCATCTACATTGCCCAGAAGCGTAAGATTTCCGTGGGCGATAAGATGGCGGGACGTCACGGAAACAAGGGTGTTGTGTCCCGCGTGCTGCCGGTGGAGGATATGCCTTTCCTGCCCAACGGACGTCCGTTGGACATCGTGCTGAACCCACTGGGCGTGCCGTCCCGTATGAATATCGGACAGGTACTGGAGATCCACTTAAGCCTTGCTGCCAAGGCCCTGGGCTTCAACGTGTCCACCCCGATCTTCGACGGCGCAAACGAGAACGACATTCAGGATACCCTGGAACTGGCCAACGATTACGTGAACCTTTCCTGGGAGGAATTTGAGACAAAATATAAAGACCTGATCAAGCCCGAGGTGATGGATTATCTGGGTTCCAACCTGGAACACCGCGAGCTCTGGAAGGGTGTGCCCATCAGCCGCGACGGTAAGGTGCGCCTGCGCGACGGGCGGACCGGCGAGTTCTTCGACGGCGCCGTTACCATCGGACACATGCATTATCTGAAGCTGCACCACCTGGTAGACGACAAGATCCATGCCCGTTCTACCGGCCCATACTCCCTGGTTACCCAGCAGCCCCTGGGCGGTAAAGCTCAGTTCGGCGGCCAGCGTTTCGGTGAGATGGAGGTTTGGGCACTGGAGGCGTACGGCGCTTCCTACACCCTGCAGGAGATCATGACCGTGAAGTCCGACGACGTTGTGGGCCGTGTCAAGACCTACGAGGCCATCATCAAGGGCGAGAACATTCCGGAGCCGGGCGTGCCCGAGTCCTTCAAGGTTCTGCTCAAGGAGATGCAGTCTCTGGGCCTGGACGTACAGGTGCTGCGCGACGACGGAACCGAGGTGGAAATGGCCGAGAATATCGACTACGGCGATACCGAGCTGCGCGCGCTGCTTGAGGGCGACCGCCGCATGAGTCCCGAGGAGCCTCTGGGCGCTTACGGATACCAGGAGCAGGAGTTCAAAAATAACGAGCTGGTGAGCGTTGAGGAAGAGGTGGTTGAGACTGCTCTGGACGACGAGTACACCTTGGACGACGACGTGGATCTGGCCGACGATCTGGACGATCTTGTGGACGACGGTGAAGAAGAATAA

> Faecalicatena fissicatena KCTC 15010T
ATGGAGAAAAACAGAATTCGTCCCATCACAAACGGAAAAAGTTCACGCATGAGCTATTCCAGACAAAAAGAAGTATTAGAGATGCCGAATCTAATCGAAGTCCAGAAAGACTCGTACCAGTGGTTTCTGGATGAAGGTATGAAAGAGGTATTTGCCGATATTTCACCGATCTCTGACTTCAGCGGTCACCTGAGTCTGGAATTTGTCGATTTTACGCTTTGCGAGGATGACGTAAAGTATACCATCGAAGAGTGTAAAGAGCGTGATGCAACATACGCTGCGCCTTTGAAAGTAAGAGTAAGACTCTACAACAAAGACAACGATGAGATAAACGAACATGAAATATTTATGGGAGATCTTCCGCTTATGACGAAGACCGGTACCTTTGTAATCAATGGTGCTGAACGTGTAATCGTAAGCCAGCTGGTTCGTTCCCCTGGGATCTATTATGGGATTGCCCATGATAAACTGGGAAAAGAACTTTATTCCGCAACAGTCATCCCGAACCGTGGTGCATGGCTTGAATATGAGACAGACTCCAATGACGTTTTTTATGTACGTGTAGACAGAACGAGAAAGGTGCCGATCACTGTGCTGATCCGTGCACTCGGTATCGGAACAAATGCAGAAATCATCGACCTGTTTGGCGAAGAGCCAAAGATCCTTGCAAGTTTTGGCAAAGATACAGCCGAGAACTATCAGGAAGGTTTATTAGAGTTGTATAAAAAGATAAGACCAGGCGAACCACTTGCAGTGGACAGCGCAGAAAGCCTGATCACCAGTATGTTCTTCGATTCGAGACGTTATGACCTCGCAAAGGTTGGACGCTATAAGTTCAACAAGAAACTGGCACTTAAGAACCGCATCAAGGGACAGAGAGTGGCAGAAGATGTAGTCAGCCCTCTGACCGGTGAGATCGTTGCTGAAAAAGGAACCGTTATCTCAAGGGATCTTGCGGATACAATTCAGAATGCAGCTGTGCCGTATCTCTGGGTAGAAGGCGAAGAGGAATCCAGAAACATTAAGATTCTTTCCAATATGATGGTAGACCTTCAGGCAGTTGTAGACATCGATCCAAAGGAAGTCGGCGTTACGGAGCAGGTATACTATCCTGTACTGGAGGGGCTCCTGGAGGAGACAGGCGGAGATATTGAAGAACTGAAGGATTTAATCCGCAGAGATCTTCACGATCTGATTCCGAAGCATATTACAAAGGAAGACATCCTGGCTTCCATTAACTATAATATCCATCTTGAGTACAGAATGGGGAATGAGGATGACATCGACCATCTGGGCAACAGACGTATACGTGCGGTAGGAGAACTTCTTCAGAACCAGTACAGAATCGGTCTGTCCAGACTTGAAAGAGTTGTCCGTGAGAGAATGACCACACAGGATCAGGAAGGAATTTCCCCGCAGTCACTGATCAACATCAAGCCGGTAACAGCGGCTGTCAAAGAGTTCTTTGGTTCTTCTCAGCTGTCACAGTTCATGGATCAGAACAACCCGCTTGGTGAGCTGACCCACAAGAGACGTCTGTCAGCACTTGGACCTGGAGGTCTGTCAAGAGACCGTGCAGGATTCGAGGTACGAGATGTCCACTATTCCCATTACGGAAGAATGTGCCCGATTGAGACCCCTGAAGGTCCTAACATCGGTTTGATTAACTCTCTTGCTACTTATGCAAGGATTAACGAGTATGGATTCATAGAGGCTCCGTACCGTAAGATAGATAAGGAAAATCCGGAAAATCCGATCGTTACAGAAGAAGTAGTCTACATGACGGCGGATGAGGAAGATAATTACCACGTAGCACAGGCGAATGAGCCTCTGGACGACGAGGGACATTTCATCCACAGAAACGTATCCGGACGTTACCGCGAGGAGACACAGGAATACGAGAGAAGCAAGTTCGATTTCATGGACGTTTCTCCTAAGATGGTGTTCTCTGTAGCGACAGCCCTGATTCCTTTCCTGGAGAACGATGATGCCAACCGTGCGCTGATGGGATCTAACATGCAGCGTCAGGCGGTTCCGCTTCTTACCACAGAAGCTCCGGTTGTCGGAACAGGTATGGAAGTAAAAGCAGCAGTAGACTCCGGTGTCTGCATCGTAGCAGAAAAAGCCGGTGTGATTGAAAGATCCACATCCACTGATATTACAATTAAGCATGATGATGGAACTAAGAAGACATATAAACTGACCAAGTTTTTAAGAAGTAACCAGAGCAACTGCTATAACCAGAGACCGATTGTAGATAAGGGCGAGAGGGTAGAGGAAGGACAAGTAATTGCAGATGGTCCGTCTACTTCCAACGGTGAGATGGCTCTTGGAAAGAACCCGCTGATCGGCTTCATGACCTGGGAAGGTTACAATTACGAAGATGCTGTACTGCTGAGCGAAAGACTTGTGCAGGACGATGTGTATACTTCTGTGCATATTGAAGAATATGAGGCAGAGGCCCGTGATACAAAGCTGGGGCCGGAAGAGATCACAAGAGACATTCCGGGTGTCGGCGATGATGCACTCAAAGATCTGGACGAAAGGGGTATCATCCGCATAGGCGCGGAGGTACGTGCAGGCGATATTCTGGTCGGTAAAGTGACTCCAAAGGGAGAGACGGAGCTGACGGCAGAAGAAAGACTGCTGCGTGCGATTTTTGGTGAGAAAGCACGTGAAGTAAGAGACACGTCTCTGAAGGTGCCTCACGGTGAATATGGTATTATCGTGGATGCAAAGGTATTTACAAGAGAGAACGGCGATGAACTGTCTCCTGGCGTTAATCAGGCGGTCCGCATCTATATTGCACAGAAGAGAAAGATTTCCGTTGGTGACAAGATGGCCGGACGTCACGGTAACAAGGGTGTTGTTTCCCGTGTGCTGCCGGCAGAGGATATGCCCTACCTGCCAAATGGACGCCCTCTGGATATCGTGCTGAATCCGCTGGGTGTGCCTTCCCGTATGAATATCGGACAGGTACTTGAGATTCATCTGAGTCTTGCTGCGAAAGCACTGGGATTCAATATTTCCACACCGGTATTCGACGGTGCGAACGAGATCGATATTATGGACACTCTGGACCTGGCAAATGACTATGTCAACCTGGAGTGGGAAGAATTTGTAAAGAAACACGGCGAAGAGCTGCTTCCGGAAGTGCTGGAATATCTTTTGGCCAACAGAGAGCACAGAAAGCTGTGGAAGGGCGTTCCGCTTACACGAGACGGAAAAGTGCGTCTGCGTGATGGCCGTACAGGAGAGTTTTTTGACAGCCCGGTTACAATCGGACACATGCATTATCTGAAGCTGCATCACCTGGTAGACGATAAGATCCATGCACGTTCTACCGGTCCTTACTCACTGGTAACACAGCAGCCTCTGGGCGGTAAGGCACAGTTCGGTGGACAGCGTTTCGGAGAGATGGAGGTATGGGCCCTGGAAGCATACGGTGCATCCTACACTCTGCAGGAGATCCTGACTGTGAAGTCTGATGATGTTGTCGGACGTGTGAAGACATACGAAGCAATCATCAAAGGGGAAAATATTCCTGAGCCAGGTATTCCGGAGTCCTTCAAGGTACTCTTAAAAGAGCTGCAGTCACTGGCACTGGATGTACGTGTGCTGCGTGATGACAATACAGAAGTTGAGATTATGGAAACAGTGGATTACGGCGAGACTGATCTGCACTCTATTATCGAAGGAGACAAAAAATACCGTGATGAAAAAGAATCCTACGGGGAGCATGGATTCACGGAACAGGAATTTGTTGGAGAAGAACTTGAGGATGTGGAACCTGAGGAAGACGATTTCGACGATGACGCTGATATCGACTTTGATGAATTGGTGGATGACGAAGAATAG

> Fusicatenibacter saccharivorans MSK.22.31
ATGCCCAACTTGATTGAAGTCCAGAAGGATTCCTATGACTGGTTCCTGAGAAGCGGACTCAAGGAAGTCTTTGATGACATTTCACCAATCTCCGACTACGGCGGACGGCTGAGCCTTGAATTCGTAGACTTTACACTGTGTGAAGATGACGTAAAATACTCAATCGAAGAGTGTAAACAGCGTGACGCTACTTATGCGGCACCGTTAAAGGTAAAAGTAAGATTATATAATAAGGAAAAAGACGAGATCACAGAGCACGAAATTTTCATGGGTGATCTGCCGTTGATGACAGCAACAGGAACATTCGTTATCAATGGTGCAGAGCGAGTAATCGTCAGCCAGCTGGTACGTTCCCCTGGTATTTATTACGGCATCGCACATGATAAGCTCGGAAAGAGACTGTTCTCCTGTACCGTAATCCCGAACCGTGGAGCATGGCTGGAGTACGAGACCGATTCCAACGACGTCTTCTATGTCCGCGTAGACCGTACCAGAAAAGTTCCGATCACAGTCCTCATCCGTGCACTTGGAGTAAGCTCCAATGCAGAGATCGTAGAGCTGTTCGGTGAAGAGCCGAAGATTCTTGCAAGCTTCACCAAAGATACTTCCACCAACTATCAGGAAGGTCTTCTCGAGCTGTACAAGAAAATTCGTCCGGGCGAGCCTCTCGCAGTAGAAAATGCAGAGAGCCTCATCATGAGCATGTTCTTTGACCCGCGTCGCTATGACCTGGCAAAGGTAGGCCGTTATAAATTCAACAAGAAACTTGCACTGCGCAGCCGTATCCGCAACCAGATCCTCGCTGAGGATGTTGTAGATCCGTCCACCGGTGAAATCCTTGCAGAAAAAGGCACCACCGTTACTCTGGAACTCGCAGACAAGATTCAGAACGCAGCAGTACCGTATGTATGGATTCAGACAGAGGAGAGAAACGTAAAAGTTCTTTCCAACTTAATGGTAGATCTGAAAGCATGGGTAGATGTTGACGAGGAAGAACTTGGCATCAACGAGAAAGTATACTATCCGGTTCTGGAAAAGATCCTGGAGGAAAATACCGATATCGAAGAGATCAAACAGGCGATCAAACGTGACATTCACGACCTGATTCCGAAACATATCACAAAGGAAGATATTTTCGCTTCCATCAACTACAACATGCATCTGGAATACGGCGCAGGAAATGCCGATGATATCGACCACCTGGGCAACCGTAGAATCCGTGCCGTAGGTGAGCTGCTTCAGAACCAGTACCGCATCGGTCTGTCCCGTATGGAGCGTGTGGTACGTGAGCGTATGACAACACAGGACATCGACGGAATTTCTCCGCAGTCCCTGATCAATATCAAACCGGTTACAGCTGCGATCAAAGAGTTCTTCGGATCTTCCCAGCTGTCCCAGTTCATGGATCAGAATAACCCGCTTGGAGAGCTGACGCACAAGAGACGTCTTTCCGCCCTTGGACCTGGCGGTCTGTCCCGTGACCGTGCCGGATTCGAGGTTCGAGACGTACACTACTCCCATTACGGAAGAATGTGCCCGATCGAGACTCCTGAGGGACCGAACATCGGTCTTATCAACTCTCTGGCATCGTATGCGCGCATCAACGAGTATGGCTTCGTTGAGGCTCCATACAGAAGAATTGACAAATCAGATCCGAAAAATCCGCGTGTTACCGACGAAGTAGTCTACATGACCGCAGATGAAGAGGATAATTACCATGTAGCACAGGCAAATGAGCCGCTGGATGCAGAAGGACACTTCCTCAACAAGAACGTTTCCGGACGTTATCTGGATGAGACCCAGTCCTACGAGCCGCACATGTTTGATTACATGGACGTGTCTCCGAAGATGGTATTCTCCGTTGCTACGGCGCTGATCCCGTTCCTTCAGAACGACGATGCGAACCGTGCGCTGATGGGATCCAACATGCAGCGTCAGGCCGTACCGCTGATGATCACCGATGCTCCTGTAGTAGGAACCGGTATCGAAGCAAAAGCAGCCGTAGACTCCGGTGTCTGCGTCGTTGCAAAAAAAGCAGGAACCATTTCCTATTCCTGCTCCAACGAGATCCGCATGAACAATGATGACGGAACAAAAGATGTTTACCATCTGACCAAATTCATGCGAAGCAACCAGAGCAACTGCTACAACCAGAAACCGATCGTATTTAAAGGTGACCATGTAGAGGCCGGCGAAGTAATCGCAGACGGTCCGTCTACCTACCAGGGCGAGCTTGCTCTTGGTAAAAACCCGCTGATCGGATTTATGACCTGGGAAGGATATAACTACGAGGACGCCGTACTCTTAAGCGAGCGTCTGGTACAGGATGATGTTTACACTTCCATCCACATCGAGGAGTACGAGGCAGAGGCCCGTGACACCAAGCTTGGACCGGAAGAGATCACAAAAGACGTTCCGGGCGTCGGCGATGAAGCCTTAAAAGACCTGGACGAGCGTGGAATCATCCGCATCGGTGCAGAGGTACGTGCCGGTGATATTCTGGTCGGAAAAGTAACTCCGAAGGGAGAAACCGAGCTGACCGCAGAGGAGCGTCTGCTCCGTGCCATCTTTGGCGAGAAAGCAAGAGAAGTACGTGATACTTCCCTGAAAGTACCGCACGGTGAGTATGGTATCATCGTGGACGCCAAAGTATTTACCCGTGAAAACGGCGACGAACTTTCTCCTGGAGTAAACCAGGCAGTCCGCATCTACATCGCACAGAAGAGAAAAATCTCTGTCGGCGATAAGATGGCTGGTCGTCACGGAAACAAGGGTGTCGTTTCCCGTGTACTTCCGGTAGAGGATATGCCGTTCCTGCCGAACGGACGTCCGCTGGACATCGTGCTGAATCCTCTGGGTGTGCCGTCCCGTATGAACATCGGACAGGTGCTGGAGATCCACCTGAGCCTTGCAGCAGCAGCGCTTGGATTTAACGTATCCACCCCGATTTTCGACGGCGCAAACGAGAAAGATATTCAGGATACCCTGGAACTGGCAAACGATTATGTAAACATGGAATGGGATGCATTCTCCGAGAAATATAAAGATGTTCTGCTTCCGGAAGTATATCAGTACTTGGAAGAGCACCTGGATCACAGAGAACTGTGGAAGGGCGTTGATATCGCAAGAGACGGTAAGGTACAGCTCCGCGATGGACGTACTGGTGAGCCGTTTGATGGAAGAACCACCATCGGACACATGCATTACCTGAAACTGCATCACCTGGTAGACGATAAGATCCATGCACGTTCTACCGGCCCATACTCCCTCGTTACACAGCAGCCGCTGGGTGGTAAAGCTCAGTTCGGTGGACAGCGTTTCGGAGAGATGGAGGTTTGGGCTCTTGAGGCGTACGGTGCATCCTACACGCTGCAGGAGATCCTGACTGTGAAGTCTGACGATGTGGTTGGCCGTGTGAAGACATACGAAGCCATCATCAAGGGCGACAATATTCCGGAGCCTGGTATTCCGGAATCCTTCAAAGTATTGTTGAAAGAGCTGCAGTCCCTGGCACTCGATGTCCGCGTACTGCGTGATGACAATACCGAAGTTAAAATTATGGAATCAGTTGATTACGGTGATACCAATCTGAACCACATCATCGAGGGAGACCGTTACTCTGACAGAGAGGACGAGAGATTTGGTGACTATGGATTCTCCAAGAAAGAGTTTGACGGAGAAGAAATGGTAGATGTGGAAGAGGATGAAGAAGAAGACGCTTATCTTGATCTGGATGAAAGTTCAGATGATGACATGTAA

> Hungatella effluvii DSM 24995T
ATGCGTCCGGTCCCAGCCGGTAAAAGCCTGAGAATGAGCTTCTCGAGACAGAAAGAAGTCCTTGAGATGCCTAACCTGATCGAGATTCAGAAGAATTCCTATCAGTGGTTCCTTGATGAGGGATTGAAGGAAGTCTTCGAAGATATCTCTCCGATCGCAGACTTTGCGGGTCACTTGAGTCTGGAATTTGTTGACTTTACATTATGTAAAGACGACATCAAGTATACCATAGAAGAATGCAAGGAAAGAGATGCGACTTACGCAGCTCCTTTAAAAGTCAAGGTAAGGCTTTGCAATAAAGATAAAGATGAGATTAATGAACATGAGATCTTCATGGGTGATCTTCCGCTTATGACAGATACCGGTTCCTTCGTCATTAACGGTGCCGAACGTGTTATTGTCAGCCAGTTAGTACGTTCCCCAGGTATATATTATGGTATCGGACATGACAAGGTAGGTAAGGAGCTCTATACCTGTACGGTAATTCCTAACCGAGGTGCGTGGCTGGAGTATGAGACAGACTCCAACGACATTTTCTACGTACGTGTAGACAGGACCAGAAAGGTTCCGGTTACCGTACTGATCCGTGCCCTTGGTTTCGGAACGAATGCCGAGATATTAGAACTGTTTGGCGAGGAGCCAAAGCTTTTAGCCAGCTTCGGTAAGGATACGTCCGATAATTACCAGGATGGCTTATTAGAGTTATATAAGAAGATCCGCCCAGGTGAACCTTTATCTGTTGATAGTGCAGAAAGTTTATTAAACAGTATGTTCTTTGACCCGAGAAGATATGATCTTGCAAAGGTCGGAAGATATAAATTTAATAAGAAGCTTCATTTCAAGAACCGTATCGTGGGCCACGTGCTTTCAGAGGATGTGGTGGATACCACAACCGGCGAGATTCTGGCGACTGCCGGCACGACTGTAGACAAGCAGCTTGCCGTAGATATCCAGAATGCAGCCGTACCTTACGTATGGGTGGAAGGCTTAGAGCGCAAGCAGAAAGTCTTATCCAACTTAATGGTAGATTTAGGCGCTTACGTGTCCTTCGATCCAAAGGACGCAGGTGTTACGGAGTTAGTATTCTATCCGGTACTTGAAAAAATTCTGGAAGATGTTGGCACGGAAGATGAAGAAGTATTAAAGAGCGCGATTCACAGAAGTTTGGGCGAACTCATTCCGAAGCATGTCACAAAAGAAGATATTCTGGCATCCATCAACTACAACATGCATTTAGAGCAGCAGGTAGGTAATGCCGACGATATCGACCATTTAGGAAACCGTAGAATCCGTGCGGTCGGCGAGCTGCTGCAGAACCAGTACCGGATCGGTCTTTCCAGAATGGAACGTGTGGTTCGTGAAAGAATGACAACACAGGATATGGAGGGCATTACTCCCCAGTCCTTAATCAACATTAAACCGGTAACTGCGGCTGTAAAGGAATTCTTTGGAAGTTCCCAGCTGTCCCAGTTCATGGATCAGAACAACCCGCTGGCTGAGCTGACTCATAAGAGACGTTTATCCGCATTGGGACCTGGCGGTCTGTCAAGAGACCGTGCCGGATTCGAGGTTCGAGACGTACACTACACCCATTACGGACGTATGTGCCCGATCGAGACCCCTGAAGGTCCTAACATCGGTCTGATCAACTCCCTGGCTACGTATGCGAGGGTAAACCAGTATGGATTTGTGGAAGCGCCTTACCGTCTTGTAGACAAGACCGAACCGGCCAATCCGATCGTTACCGACGAGGTCGTTTATCTGACTGCTGATGAAGAAGATAACTTCGTTGTCGCACAGGCGAACGAACCGCTGGATGAAGAAGGCCACTTTATTCATAAGAATATTTCCGGACGTTTCCGCGAGGAGACATCCGAATTCCAGAGAAAGAGCATCGATTTGATGGACGTTTCCCCGAAGATGGTATTCTCCGTGGCGACAGCCATGATTCCTTTCCTGGAGAACGATGATGCCAACCGTGCGCTGATGGGATCCAACATGCAGCGTCAGGCCGTGCCGCTGTTGACGACGGAGGCGCCAGTCGTTGGAACCGGTATGGAAGCCAAGGCAGCTGTTGACTCGGGTGTCTGCGTTGTGGCGAGAAATGCCGGTGTGGTAGAGCGTTCCGCTTCCAACGAGATCATCATCAAGAGAGATGCTGACGGCGGAAGAGACGTTTACCATCTGACCAAATTCAAGAGAAGCAACCAGAGCAACTGTTACAACCAGAAGCCGATTGTATATAAGAATAATCATGTGGAAAAGGGAGAGGTCATCGCTGACGGCCCGTCCACACAGAATGGTGAGATCGCCCTTGGCAAGAACCCGCTCATCGGATTCATGACCTGGGAAGGCTACAACTACGAGGATGCCGTTCTGCTCAGTGAAAGACTCGTTCAGGAGGATGTTTACACCTCCGTTCATATTGAGGAATACGAGGCGGAAGCCCGTGATACCAAGCTGGGACCGGAAGAGATCACCCGTGACGTTCCTGGCGTCGGTGAAGATGCGTTAAAGGATTTGGATGAGAGAGGTATCATCCGAATCGGCGCGGAAGTCCGTGCCGGAGATATCCTGGTGGGAAAGGTTACTCCGAAGGGAGAGACCGAGCTGACAGCTGAGGAGAGACTGCTTCGCGCAATCTTCGGTGAGAAGGCGAGAGAAGTCCGTGACACTTCCTTAAAGGTACCGCACGGCGCCTACGGTATTATCGTGGATGCCAAGGTATTTACAAGGGAGAATGGTGACGAGCTGTCCCCAGGTGTGAACCAGACAGTCCGTATCTATATTGCCCAGAAGAGAAAGATCTCTGTTGGTGATAAGATGGCCGGCCGTCATGGCAACAAGGGTGTTGTTTCCCGTGTACTTCCGGTTGAGGATATGCCGTTCCTGCCCAATGGCCGTCCGCTGGATATCGTTTTGAACCCTCTGGGCGTACCTTCCCGTATGAATATCGGGCAGGTTCTGGAGATTCACTTAAGTCTTGCGGCCAGAGCCCTTGGATTTAACATTGCAACACCTGTATTCGACGGCGCAAACGAGATCGATATCATGGATACCCTCGATGTTGCCAATGACTACGTCAACATGACCTGGGAAGAATTCCAGGATAAATATAATGACACTTTAAAACCCGATGTAATCGAGTATCTGGGTGAGCATCTGGATCACAGAGAACTGTGGAAGGGTGTACCGCTCAGCCGTGACGGTAAAGTAAGACTCCGCGACGGACGTACCGGTGAGTATTTCGACAGTGCGGTTACGATCGGACACATGCATTATCTGAAGCTGCATCATCTGGTTGACGATAAGATCCATGCCCGTTCGACAGGACCATACTCCCTGGTTACACAGCAGCCTCTGGGTGGTAAAGCCCAGTTCGGCGGTCAGCGTTTCGGAGAGATGGAGGTTTGGGCTCTCGAGGCGTACGGCGCATCCTACACACTGCAGGAAATCATGACTGTGAAGTCGGATGATGTGGTAGGCCGTGTGAAGACGTATGAAGCGATTATCAAGGGCGAGAACATTCCTGAGCCGGGTATTCCGGAATCCTTCAAGGTACTGCTGAAAGAGCTTCAGTCACTGGCTCTCGATGTACGTGTACTGCGAGATGATAATACCGAGGTACAGATTGCAGAGGCAATGGATTACGAGGAGACAGATTTACGATCCATCATCGAAGGTGACAGAAAATTCAGGGAAGAGGAACCTCTTGCTGACTACGGTTTCCAGAAGCAGGAATTCCAGGATGATGAACTGGTTAGTATTGATGAAGAAGAGGATGCAGACGGTATCGACGATTCTTACGAGGATTTCGATGACGCCGAATTAGACGATTCAGACGAAGAATAG

> Hungatella hathewayi DSM 13479T
ATGGAAAAAAGCAGAATGCGTCCGGTCCCAGCCGGTAAAAGCCTGAGAATGAGCTTCTCGAGACAGAAAGAAGTCCTTGAGATGCCTAACCTGATCGAGATTCAGAAGAATTCCTATCAGTGGTTCCTTGATGAGGGATTGAAGGAAGTCTTCGAAGATATCTCTCCGATCGCAGACTTTGCGGGTCACTTGAGTCTGGAATTTGTTGACTTTACATTATGTAAAGACGACATCAAGTATACCATAGAAGAATGCAAGGAAAGAGATGCGACTTACGCGGCTCCTTTAAAAGTCAAGGTAAGGCTTTGCAATAAAGATAAAGATGAGATTAATGAACATGAGATCTTCATGGGTGATCTTCCGCTTATGACAGATACCGGTTCCTTCGTCATTAACGGTGCCGAACGTGTTATTGTCAGCCAGTTAGTACGTTCCCCAGGTATCTATTATGGTATCGGACATGACAAGGTAGGTAAGGAACTCTATACCTGTACGGTAATTCCAAACCGTGGTGCGTGGCTGGAGTATGAGACTGACTCCAACGACATTTTCTACGTACGTGTAGACAGGACCAGAAAGGTCCCGGTTACCGTGCTGATCCGTGCCCTTGGTTTCGGAACGAATGCCGAGATCATAGAGCTGTTTGGCGAGGAGCCAAAGCTTTTAGCCAGCTTCGGTAAGGATACGTCCGATAATTACCAGGATGGCTTATTAGAGTTATATAAGAAGATCCGCCCAGGTGAACCTTTATCTGTTGATAGTGCAGAAAGTTTATTAAACAGTATGTTCTTTGACCCGAGAAGATATGATCTTGCCAAGGTCGGAAGATATAAATTTAATAAGAAGCTTCATTTCAAGAACCGTATCGTGGGCCATGTGCTCTCTGAGGATGTGGTGGATACCACTACCGGCGAGATATTAGCGACGGCCGGCACGACTGTAGACAAGCAGCTTGCCGTGGATATTCAGAATGCAGCCGTACCTTACGTATGGGTGGAAGGCTTAGAGCGCAGGCAGAAGGTCTTATCCAACTTAATGGTGGATTTAGGGGCTTACGTATCCTTCGATCCGAAGGACGCAGGTGTTACGGAGTTAGTATTCTATCCGGTCCTTGAAAAAATTCTGGAAGATGTTGGCACGGAAGATGAGGAAGTATTAAAGAGCGCGATTCACAGAAGCTTAGGCGAACTCATTCCGAAGCATGTCACAAAAGAAGATATCCTGGCATCCATCAACTACAATATGCATTTAGAGCAGCAGGTGGGGAATGCCGACGATATCGACCATTTAGGAAACCGTAGAATCCGTGCGGTCGGCGAACTGCTGCAGAACCAGTACCGGATCGGCCTTTCCAGAATGGAACGTGTGGTTCGTGAGAGAATGACGACACAGGATATGGAGGGAATCACTCCCCAGTCCTTAATCAATATTAAACCGGTGACGGCGGCTGTGAAGGAATTCTTCGGAAGTTCCCAGCTGTCCCAGTTCATGGATCAGAACAACCCTCTGGCTGAGCTGACCCATAAGAGACGTTTATCCGCATTGGGACCAGGCGGTCTGTCAAGAGACCGTGCCGGATTCGAGGTTCGAGACGTACACTACACCCATTACGGACGTATGTGCCCGATTGAGACCCCTGAAGGTCCTAACATCGGTCTGATCAACTCCCTGGCTACGTATGCGAGGGTTAACCAGTACGGATTTGTGGAAGCGCCTTACCGTCTTGTAGACAAGAGTGACCCGAATAACCCCATCGTTACCGACGAGGTCGTTTATCTGACTGCCGACGAAGAAGATAACTTCGTAGTCGCACAGGCGAACGAACCGCTGGACGAGGAAGGCCACTTTATTCATAAGAATATTTCCGGACGTTTCCGTGAGGAGACATCCGAATTCCAGAGAAAGAGCATCGATCTGATGGACGTTTCCCCGAAGATGGTATTCTCCGTGGCGACAGCCATGATTCCTTTCCTGGAGAACGACGATGCCAACCGTGCGCTGATGGGATCCAACATGCAGCGTCAGGCCGTACCGCTTTTGACAACGGAAGCACCTGTGGTCGGTACCGGTATGGAAGCCAAGGCAGCCGTTGACTCGGGTGTCTGCGTTGTGGCGAGAAATGCCGGCGTGGTAGAGCGTTCCGCTTCCAACGAGATCATCATCAAGAGAGATGCCGATGGCGGAAGAGACGTTTACCATCTGACAAAATTTAAGAGAAGCAACCAGAGCAACTGTTATAATCAGAAGCCGATTGTATATAAGAATAACCACGTGGAGAAGGGCGAGGTCATCGCAGACGGCCCGTCCACACAGAATGGTGAAATCGCCCTTGGTAAGAACCCGCTCATCGGATTCATGACATGGGAAGGTTATAACTACGAGGATGCCGTTCTGCTCAGTGAAAGACTTGTTCAGGAGGACGTTTATACCTCCGTTCATATTGAGGAATACGAGGCGGAAGCCCGTGATACCAAGCTGGGACCGGAAGAGATCACCCGCGACGTACCAGGTGTCGGTGAAGACGCGTTAAAGGATCTGGATGAGAGAGGTATCATCCGAATCGGTGCGGAGGTCCGTGCCGGCGATATCCTGGTCGGAAAGGTAACTCCGAAGGGAGAGACCGAGCTGACGGCCGAGGAGAGACTGCTTCGTGCGATCTTCGGTGAGAAGGCAAGAGAAGTCCGTGATACTTCCTTAAAGGTACCGCACGGCGCCTACGGTATTATCGTGGATGCCAAGGTATTTACAAGGGAGAACGGCGACGAGCTGTCCCCTGGCGTGAACCAGACGGTACGCATTTACATTGCCCAGAAGAGAAAGATCTCCGTTGGTGATAAGATGGCCGGCCGTCACGGAAACAAGGGTGTTGTCTCCCGTGTGCTTCCGGTTGAGGATATGCCGTTCCTTCCGAATGGCCGCCCGCTGGATATCGTACTGAACCCGTTGGGCGTACCTTCCCGTATGAATATCGGGCAGGTGCTGGAGATTCACTTAAGCCTTGCGGCCAGAGCCCTTGGATTTAACATTGCGACTCCTGTATTCGATGGTGCAAACGAGATCGATATCATGGATACACTCGATGTTGCCAATGATTACGTTAACATGACCTGGGAAGAATTCCAGGATAAATACAATGACACCCTGAAACCGGAAGTAATCGAATATCTGGGAGAACATCTGGACCACAGAGAACTGTGGAAGGGAGTTCCGCTCAGCCGCGACGGTAAAGTAAGGCTTCGCGACGGACGTACCGGCGAATATTTCGACAGCCCGGTTACGATCGGACACATGCATTATCTGAAGCTGCATCATCTGGTTGACGATAAGATTCATGCGCGTTCCACAGGCCCATACTCCCTGGTTACCCAGCAGCCTCTGGGTGGTAAAGCCCAGTTCGGCGGCCAGCGTTTCGGAGAGATGGAGGTTTGGGCTCTCGAGGCGTATGGCGCATCCTACACACTGCAGGAGATCATGACAGTGAAGTCGGATGATGTGGTAGGCCGCGTGAAGACGTATGAAGCGATTATCAAGGGCGAGAACATCCCTGAACCGGGTATTCCGGAATCCTTCAAGGTACTGTTGAAAGAGCTTCAGTCACTGGCGCTGGATGTGCGCGTGCTTCGTGACGATAATACCGAAGTACAGATTGCAGAGTCCATGGATTATGAAGAGACAGATTTACGATCCATCATCGAGGGCGACAGAAGATTCAGGGAAGAGGAGCCGCTTGCAGATTACGGCTTCCAGAAGCAGGAATTCCAGGATGATGAACTGGTGAGTGTTGAAGAAGAAGAGGATGTAGACGGTATCGACGATTCTTACGAGGATTTCGATGACGCCGATTTAGACGAATCAGACGAAGAATAG

> Hungatella xylanolytica DSM 3808T
ATGCGTCCGGTCCCGGCCGGTAAGAGCCTGAGAATGAGTTTCTCAAGACAAAAAGAAGTGCTTGAGATGCCAAACCTGATTGAGATTCAGAAGAATTCCTATCAGTGGTTCCTTGATGAAGGATTGAAGGAAGTCTTTGAAGACATCTCTCCAATTGCAGACTTTGCTGGACACTTAAGTCTTGAGTTTGTCGATTTTACATTATGTAAGGATGACATCAAGTACACAATAGAAGAATGCAAAGAACGAGATGCAACTTACGCAGCTCCTTTAAAGGTAAAAGTAAGACTTTGCAATAAAGATAAAGATGAAATTAATGAACATGAGATCTTCATGGGCGATCTTCCGCTTATGACAGATACCGGTTCCTTCGTGATTAACGGTGCCGAACGTGTTATTGTAAGCCAGCTGGTACGTTCCCCAGGTATATATTATGGTATCGAACACGACAAGGTAGGTAAGGAATTATATGCATGTACGGTGATTCCAAACCGTGGTGCATGGCTGGAGTATGAGACTGACTCCAACGACATCTTCTACGTACGTGTGGACAGAACCAGAAAGGTTCCCGTAACCGTCCTGATTCGTGCTCTTGGTTATGGTACCAATGCAGAGATTATTGATCTGTTTGGTGAGGAACCAAAATTACTGGCCAGTTTTGGTAAAGATACGTCTGATAATTACCAGGATGGCTTATTGGAGTTATATAAGAAGATCCGCCCAGGTGAGCCTTTATCTGTTGATAGTGCTGAAAGTTTGTTAAATAGTATGTTCTTCGACCCGAGACGGTACGATCTGGCCAAAGTCGGACGATATAAATTCAATAAAAAGCTTCACTTTAAAAACCGCATCACTGGTCATGTTCTGGCTGAGAATGTGGTGGATACCACAACCGGCGAAATTTTAGCAGAGGCTGGAACAACTGTAGACAAGCAGCTTGCGACTGATATTCAGAATGCAGCTGTTCCGTTCGTGTGGCTGGAAGGTGTGGAGCACAAACAGAAAGTCCTTTCCAACTTAATGGTTGACTTGTCAGCCCATGTAAGCTTTGATCCAAAGGAAGCCGGGATTACAGAATTAGTATTCTACCCAGCTCTTGAAAAAATTCTGTCAGAAGTTGGAAACGGCGACGACGAAGCATTGAAGAAAGCTCTTCACAGACATGTGAATGAACTGATTCCTAAGCATATTACAAAGGAAGATATTTTAGCTTCCATCAACTATAACATGCATCTGGAAGAAGAAGTAGGTAACGCAGATGACATCGATCATCTGGGCAACAGAAGAATCCGTGCGGTAGGAGAACTTCTCCAGAATCAGTACCGGATCGGTCTGTCCAGAATGGAACGTGTTGTCCGCGAACGTATGACAACACAGGATATGGATGGCATTACGCCACAGTCTCTGATTAATATCAAGCCGGTTACTGCGGCTGTTAAGGAATTCTTCGGCAGTTCCCAGCTGTCCCAGTTCATGGATCAGAATAACCCGCTTGCTGAGCTTACCCATAAGAGACGTTTATCTGCCTTGGGACCTGGAGGTCTTTCCAGAGACCGTGCCGGATTCGAGGTTCGAGACGTTCACTATACTCATTACGGCCGTATGTGCCCGATTGAGACACCAGAAGGTCCTAACATCGGTCTGATCAACTCCCTTGCTACCTATGCGAGAGTAAATCAGTACGGTTTTGTAGAGGCGCCTTATCGCGTGGTAGATAAAACCAATGTGAACAATCCGATCGTTACCGATGAGGTTGTTTACTTAACTGCAGATGAAGAAGATAACTTTGTTGTTGCTCAGGCGAATGAGCCTCTTGACGAAGAAGGACACTTCATTCATAAGAATATTTCCGGACGTTTCCGCGAGGAGACATCCGAGTTCCAGAGAAAGAATATTGATTTAATGGACGTTTCTCCGAAGATGGTATTCTCCGTAGCGACAGCCATGATTCCCTTCCTGGAAAACGATGATGCGAACCGTGCGCTCATGGGATCAAACATGCAGCGTCAGGCCGTTCCGTTATTGACAACCGACGCTCCTGTTGTAGGAACCGGTATGGAAGCAAAAGCTGCCGTTGACTCCGGTGTATGCGTTGTTGCAAGAAACTCCGGTGTGGTAGAACGTTCTGCCTCCAACGAAATCATTATCAAACGAGATTCCGATGGCGGAAAAGATGTTTACCGTTTAACCAAGTTTAAGAGAAGCAACCAGTCCAACTGCTACAACCAGAAACCAATCGTATTTAAGAATAACCATGTGGCAAAGGGAGACGTTATCGCTGACGGTCCTTCTACACAAAAGGGTGAGATCGCTCTTGGTAAGAATCCGCTGATCGGATTCATGACCTGGGAAGGTTATAACTACGAGGATGCGGTTCTCTTAAGTGAGAGACTGGTACAGGAAGATGTCTATACTTCTGTCCATATTGAGGAATACGAGGCAGAAGCCCGTGATACCAAGTTAGGACCGGAAGAGATTACCCGTGATGTTCCTGGTGTCGGCGAGGATGCATTAAAGGATCTTGATGAAAGAGGTATTATCCGTATTGGTGCGGAAGTCCGTGCAGGAGATATCCTTGTTGGTAAGGTAACACCAAAGGGTGAGACCGAGCTGACAGCAGAAGAGAGACTGTTACGTGCAATCTTCGGCGAGAAGGCAAGAGAAGTGCGTGATACTTCCTTAAAAGTACCTCACGGTGCTTACGGTATCATCGTTGATGCTAAAGTATTTACCAGAGAAAATGGTGACGAGCTTTCACCGGGTGTGAACCAGACTGTCCGCATTTACATCGCACAGAAGAGAAAGATTTCTGTTGGTGATAAGATGGCTGGACGTCATGGTAACAAGGGTGTTGTTTCCCGTGTGCTTCCCGTAGAAGATATGCCATTCCTTCCAAACGGCCGTCCTCTCGACATTGTATTAAACCCACTGGGCGTGCCTTCCCGTATGAACATCGGTCAGGTACTTGAGATCCATTTAAGCCTTGCTGCAAGAGCACTTGGATTTAACGTATCCACACCGGTATTTGATGGAGCAAACGAGATTGATATTATGGATACCCTGGACGTAGCCAACGACTATGTAAATATGGAGTGGGAAGACTTCCAGGAAAAATATAAAGATACTTTAAGACCTGATGTAATTGAATATCTGGGAGAACATTTAGAGCACAGAGGCTTGTGGAAAGGCGTTCCGCTGAGCAGAGACGGAAAAGTTCGTCTTCGTGACGGACGAACCGGAGAATACTTTGACAGTGCGGTTACCATTGGACACATGCATTATCTGAAACTGCACCATCTGGTTGATGATAAGATCCATGCCCGTTCTACCGGACCATACTCCCTGGTTACACAGCAGCCTCTGGGCGGTAAAGCTCAGTTCGGCGGCCAGCGTTTCGGAGAGATGGAGGTTTGGGCTCTGGAGGCTTATGGTGCTTCCTATACACTGCAGGAGATCATGACAGTGAAATCCGATGATGTGGTAGGACGTGTAAAAACCTATGAAGCCATCATTAAGGGCGAGAATATTCCTGAGCCTGGAATTCCGGAATCTTTCAAGGTATTGTTAAAGGAGCTTCAGTCACTGGCTCTCGATGTAAGAGTGCTGCGTGATGACAATACAGAGGTTCAGATTGCTGAGAGCACCGATTATGAGGAAACAGATTTAAGATCCATCATTGAAGGCGATAAGCATTACCGCGATGAGGAATCCTTTGGTGAATTTGGTTATCAGAAACAGGAATTCAAGGATGATGAACTGGTAAATGTTGATGAAGAAGAGGATGCGGACGGTGTCGACGATTCTTTTGAGGATTTCGATGACGTAGAATTTGACGATTCAGACGAAGAATAA

> Lachnoclostridium edouardi Marseille-P3397T
ATGCGTCCGGTCCATGCAGGGAAAAGCCTTAGAATGAGTTTTTCAAGGCAAAAAGAAGTTCTTGATATGCCTAACCTGATTGAGATTCAGAAGGATTCCTACCAGTGGTTCCTTGATGAGGGATTGAAAGAGGTTTTCGATGATATCTCTCCAATCGCTGATTTTGCAGGACATTTAAGTTTGGAATTTGTAGACTTTACATTGTGTAGAGACGATATCAAATATACAATCGAAGAATGCAAGGAGCGGGATGCTACTTATGCAGCGCCTTTAAAAGTAAAGGTGAGACTCTGCAATAAAGATAAAGATGAAATCAATGAACATGAGATCTTCATGGGTGACTTACCGCTTATGACGGATACTGGCTCTTTTGTCATTAACGGCGCTGAACGAGTAATCGTCAGCCAGCTGGTACGTTCCCCAGGCATCTACTATGGCATTGGCCATGATAAAATCGGTAAAGAATTGTATTCCTGCACTGTAATTCCAAACAGAGGAGCATGGCTGGAGTACGAGACAGATTCCAATGATATTTTTTATGTGCGTGTAGACAGAACCAGAAAAGTACCGGTGACAGTGCTGATTCGTGCCTTAGGATATGGCACAAACGCAGAGATTATTGATCTGTTCGGCGAGGAGCCTAAGCTTTTGGCCAGCTTTGGAAAGGACACATCTGACAATTATCAGGATGGTCTTTTAGAGCTGTACAAAAAGATTCGTCCAGGCGAGCCTTTATCCGTTGATAGTGCAGAGAGCTTACTGAACAGTATGTTCTTTGATCCCAGAAGATACGACTTGGCGAAAGTCGGCAGATATAAATTTAATAAAAAGCTTCACTTGAAAAACAGAATCGCCGGTCATGTTCTGGCTGAGGACGTAGTAGACGAGTCCACAGGCGAGATCGTTGCAGAAAAGGGCACATCTGTAGATAAGGAGCTGGCTTCTGCAATTCAGAACGCAGGCGTTGCCCACGTTTGGATTCAGGGCGTTACAAGAAACCAGAAAGTGCTTTCCAACATGATGGTAGATCTGTCTGCTTATGTGGACTTTGATCCGGAGGAAGTTGGTGTTACAGAGTTAGTATTCTATCCAGTGCTTCAAACTATTCTGTCAGAATGTGGAAGCCAGGAAGAGATCAAGGAAGCGATTCACAAAAATATTCACGAGTTAATTCCAAAGCATATTACAAAGGAAGACATTATTGCTTCTATTAACTACAATATGCATCTGGAGGAGGAAGTGGGAACGGCTGACGATATTGACCACTTGGGAAACAGACGTATCCGCGCCGTAGGCGAGCTGCTTCAGAACCAGTACCGCATCGGACTTTCCAGAATGGAACGTGTAGTTCGTGAGAGAATGACGACACAGGATATGGAGGGCATTACTCCTCAGTCCTTAATTAATATTAAGCCTGTAACAGCTGCAGTAAAAGAGTTCTTTGGAAGCTCCCAGCTGTCACAGTTTATGGATCAGAACAATCCTCTGGCAGAGCTGACTCACAAGAGACGTCTTTCTGCATTAGGTCCAGGCGGTCTGTCCAGAGACAGAGCCGGATTTGAGGTCCGCGACGTTCACTATACTCATTACGGACGTATGTGTCCTATTGAGACGCCTGAAGGTCCTAACATTGGTCTGATTAACTCCCTGGCAACATATGCAAGGGTAAATGAATACGGATTTATCGAGGCTCCTTACCGTATGGTAGACAAGACGGACCCGGCAAATCCAAGAGTTACAGATGAGGTTGTTTATCTGACTGCAGACGAGGAGGATAACTTTATTGTAGCTCAGGCTAACGAGCCTTTAGATGAAAACGGCTACTTTATTCACAACAATGTATCTGGACGTTTCCGTGAGGAGACATCTGAGTTCCAGAAGAGAAATATAGACCTGATGGACGTATCTCCTAAGATGGTATTCTCAGTAGCTACTTCCATGATTCCTTTCCTGGAGAACGACGACGCCAACCGCGCCCTGATGGGCTCCAACATGCAGCGTCAGGCAGTGCCGCTTCTGATGACAGAGGCTCCTGTAGTGGGAACTGGAATTGAATCTAAGGCCGCAGTAGACTCAGGCGTATGCGTGGTGGCAAAGAATGCAGGCGTAGTTGAGCGTTCTGCCTCCAACGAGATTATTATTAAAAGAGACAGCGACGGAAACAGAGACGTGTACCGTCTGATTAAGTTTTCCAGAAGCAACCAGAGCAACTGCTACAATCAGAAGCCTATTGTTTTCAAGGGAAATCACGTTCAGGCAGGGGAAGTAATCGCCGACGGCCCGTCTACACAAAACGGAGAGATTGCTCTTGGAAAGAATCCTCTTATTGGATTTATGACCTGGGAGGGTTACAACTACGAGGACGCGGTTCTGTTAAGTGAAAGACTGGTTCAGGAAGACGTATATACATCTGTTCATATTGAAGAGTATGAGGCTGAGGCCCGCGATACAAAATTAGGACCGGAAGAAATCACAAGAGATGTTCCAGGCGTAGGCGAGGACGCTTTAAAGGATTTGGATGAAAGAGGTATTATCCGCATCGGAGCAGAGGTTCGCGCCGGAGATATTCTGGTGGGCAAGGTTACTCCAAAGGGAGAGACTGAGCTGACAGCAGAAGAAAGACTGCTTAGAGCCATCTTTGGCGAGAAGGCCAGAGAGGTTCGTGATACTTCTTTAAAGGTGCCTCACGGCGCATACGGTATTATTGTGGACGCTAAGGTGTTTACAAGAGAAAACGGCGACGAGCTGTCACCTGGAGTAAACGAGACAGTGCGCATTTACATTGCCCAGAAGAGAAAGATTTCTGTAGGTGATAAAATGGCCGGCCGTCACGGAAACAAGGGTGTTGTTTCCCGCGTGCTTCCAGTAGAAGATATGCCGTTCCTGCCAAATGGACGTCCTTTGGACATTGTGCTGAATCCTTTGGGCGTGCCTTCACGTATGAATATTGGTCAGGTTTTGGAGATTCATTTAAGCCTGGCTGCAAAAGCTCTTGGATTTAACATTGCCACACCTGTCTTTGACGGGGCAAACGAGATTGACATTATGGATACTCTGGATGTGGCCAATGATTATGTTAATTCTACCTGGGAAGAATTCCAGGATAAATATAAAGATACTTTAAAACCAGAAGTTATGGAGTATTTGGAAGAGCATTTAGACCACAGACAGCTGTGGAAAGGAGTTCCTCTTTCCAGAGACGGTAAGGTTCGTTTAAGAGACGGACGTACAGGAGAGTACTTTGACAGCCCTGTTACCATTGGACACATGCATTACCTGAAGCTTCATCACCTGGTTGACGATAAGATTCACGCTCGTTCTACAGGCCCATACTCACTTGTTACACAGCAGCCATTAGGAGGTAAAGCTCAGTTTGGCGGCCAGCGTTTCGGAGAGATGGAGGTTTGGGCTTTGGAGGCATATGGCGCTTCCTACACTCTGCAGGAAATCCTTACAGTAAAATCTGACGACGTAGTAGGACGTGTGAAGACTTACGAGGCTATTATCAAAGGTGAAAATATCCCTGAGCCAGGTATTCCGGAGTCCTTTAAGGTACTTCTGAAAGAGCTGCAGTCTCTGGGACTTGACGTTAGAGTTTTAAGAGACGATAACACAGAAGTAGAGCTGACAGAGAATATTGACTACGGCGATACTGACCTGCGTTCCATCATAGAAGGCGACAGACACTACAATCAGGAAGAATCCTATGGCTCCTACGGATATCAGGAGCAGGAATTTAAGGGTGACGAGCTGGTGGATGTGGAAAGCGACGATTTCGCTGACGATGCCTTTGAAACAGATGACGATGAGGCTTTTGAAGACGAAGAATAA

> Lacrimispora aerotolerans DSM 5434T
ATGCGTCCGGTCCCAGCCGGTAAGAGCCTGAGAATGAGTTTCTCAAGACAAAAAGAAGTGCTTGAGATGCCAAACCTGATCGAGATTCAAAAGAATTCCTATCAGTGGTTCCTTGATGAAGGATTGAAGGAAGTCTTTGAAGACATCTCTCCGATTGCAGACTTTGCAGGACACTTAAGTCTTGAATTTGTCGACTTTACATTATGTAAGGACGATATCAAGTACACAATAGAAGAATGCAAGGAAAGAGATGCAACCTATGCGGCTCCTTTAAAGGTAAAGGTAAGACTTTGCAATAAAGATAAAGATGAAATTAATGAACACGAGATCTTCATGGGTGATCTTCCGCTTATGACAGATACTGGTTCCTTTGTAATTAACGGTGCCGAGCGAGTTATTGTAAGCCAGTTGGTACGTTCCCCAGGTATATATTATGGTATCGAACACGACAAGGTAGGTAAGGAACTTTATGCCTGTACGGTAATTCCTAACCGTGGAGCATGGCTGGAGTATGAGACTGACTCCAACGACATCTTCTACGTACGAGTAGACAGAACCAGAAAGGTTCCAGTCACCGTACTGATCCGTGCACTTGGTTTTGGTACCAATGCAGAGATTATTGAACTGTTCGGTGAAGAGCCGAAATTATTAGCCAGCTTTGGTAAAGACACTTCTGATAATTACCAGGATGGCTTATTAGAGTTATATAAGAAGATCCGCCCAGGTGAACCTTTATCTGTTGATAGTGCTGAAAGTTTGTTAAATAGTATGTTCTTTGACGCAAGAAGATATGATCTTGCAAAGGTCGGAAGATATAAATTCAATAAAAAGCTTCATTTCAAAAACCGTATTACAGGTCATGATCTGGCTGAGGATGTGATTGATACCGTAACTGGTGAAATCCTCGCGCAGGCTGGAACCACAGTAGACAAGCAGCTTGCTGAAAGGATACAGAATGCAGCTGTTCCTTTTGTGTGGCTGGAAGGTGTGGAGCGCAAACAGAAAGTACTTTCTAACTTAATGGTAGATTTATCTGCTCATGTTAGTTTTGATCCAAAGGAAGCAGGCGTTACAGAATTAGTATTCTATCCTGCCCTTGAAAAAATTCTGGCAGAAGTTGGCAGTGACGACGAAGAGGCTCTTAAGAAAGCCCTTCACAGAAACTTAAACGAGCTGGTTCCAAAGCATATTACAAAAGAAGATATCTTAGCTTCCATAAATTATAATATGCATCTGGAAGAAGAAGTGGGCACAGCAGATGATATCGACCACTTAGGAAACCGTAGAATACGTGCTGTTGGCGAGCTTCTTCAGAATCAGTACCGTATCGGTCTTTCCAGAATGGAGAGAGTGGTACGTGAAAGAATGACGACTCAGGACATGGATGGCATTACACCACAGTCCCTGATCAATATTAAGCCTGTGACTGCTGCGGTTAAGGAATTCTTCGGAAGTTCCCAGTTATCCCAGTTTATGGATCAGAATAACCCGCTTGCAGAATTAACACATAAAAGACGTCTGTCTGCCTTAGGACCTGGTGGTCTTTCCAGAGATCGTGCCGGATTCGAGGTTCGAGACGTTCACTATACCCATTACGGCCGTATGTGTCCCATCGAGACACCTGAAGGTCCTAACATCGGTCTGATCAACTCTCTTGCTACTTATGCAAGAGTAAACCAGTATGGATTCGTAGAGGCTCCTTACCGTGTGGTAGATAAGACAGATGCACAAAATCCAATTGTTACCGATGAAGTGGTTTATCTTACCGCTGATGAGGAAGATAACTTCGTAGTAGCTCAGGCGAATGAGCCGCTTGATGACGAAGGTCATTTCATTCATAAGAATATTTCCGGACGTTACCGCGAGGAGACATCTGAGTTCCAGAGAAAGAACATTGACTTAATGGACGTTTCTCCTAAGATGGTATTCTCTGTAGCGACAGCCATGATTCCTTTCCTTGAGAACGACGATGCGAACCGTGCCCTCATGGGATCAAACATGCAGCGTCAGGCCGTGCCGCTTTTAACCACCGATGCTCCTGCAGTAGGAACCGGTATGGAAGCAAAGGCAGCTGTTGACTCCGGTGTTTGTTTAGTTGCAAGAAACTCTGGTGTGGTTGAACGGTCTGCTTCCAATGAGATCATCATCCGCAGGGATTCCGACGGCGGCAAGGATGTTTACCGCCTGACGAAGTTTAAGAGAAGCAACCAGTCCAACTGCTACAACCAGAAGCCAATCGTATATAAGAACAACCACGTGGTAAAAGGGGAAGTTATTGCTGACGGACCTTCTACCCAGAATGGTGAGATCGCTCTCGGTAAGAATCCTCTGATCGGATTCATGACCTGGGAAGGTTACAACTACGAGGATGCGGTTCTCTTAAGTGAGAGACTGGTTCAGGAAGACGTTTATACCTCTGTCCACATCGAGGAATATGAGGCAGAAGCCCGTGATACCAAGTTAGGACCGGAAGAAATTACCCGTGACGTTCCTGGTGTCGGCGAGGACGCTTTAAAAGACCTTGATGAGAGAGGAATTATCCGTATCGGAGCAGAAGTCCGTGCCGGAGATATCCTGGTAGGTAAGGTAACTCCAAAGGGAGAGACCGAGCTGACTGCAGAAGAAAGACTGCTTCGTGCCATCTTTGGTGAGAAGGCAAGAGAAGTTCGTGATACCTCCTTAAAAGTACCTCACGGCGCTTACGGTATCATTGTTGATGCAAAAGTATTTACAAGAGAAAACGGCGACGAGCTGTCTCCTGGTGTGAATGAGACTGTCCGCATCTACATTGCTCAGAAGAGAAAAATCTCTGTCGGCGATAAGATGGCTGGACGTCATGGTAACAAGGGTGTTGTTTCCCGCGTGCTTCCAGTAGAAGATATGCCGTTCCTTCCTAACGGCCGCCCTCTTGACATCGTATTAAACCCTCTGGGCGTTCCTTCCCGTATGAATATCGGGCAGGTACTTGAGATCCATTTAAGCCTTGCAGCAAGAGCTTTGGGCTTCAATGTTTCCACCCCGGTATTTGACGGTGCAAACGAGAACGACATTATGGATACTCTGGATGTGGCTAATGATTATGTAAATATGAGCTGGTCAGATTTCCAGGATAAATATAAAGACACATTAAAGCCTGATGTAATTGAATATCTTGGTGATCACCTGGATCACAGAGAATTATGGAAGGGTGTTCCGATCAACCGCGATGGAAAAGTACGCCTCCGTGACGGACGTACCGGAGAATACTTTGATAGTGCTGTTACCATCGGACATATGCACTACTTGAAGCTTCACCATCTGGTAGACGATAAGATCCATGCACGTTCTACAGGACCATACTCACTGGTTACCCAGCAGCCTCTCGGCGGTAAAGCCCAGTTCGGCGGACAGCGTTTCGGAGAGATGGAGGTTTGGGCTCTCGAGGCTTACGGTGCATCTTATACACTTCAGGAGATCATGACTGTGAAATCCGATGATGTTGTAGGCCGTGTAAAGACTTACGAAGCCATTATTAAGGGTGAAAATATCCCTGAGCCTGGTATTCCGGAATCCTTCAAGGTATTGTTAAAAGAGCTTCAGTCACTGGCACTGGATGTAAGAGTGCTGCGTGATGACAATACTGAGGTTCAGATTGCTGAAAGCACAGACTTCGAAGAGACGGATTTAAGATCCATCATAGAGGGTGACAGACATTATCGTGAAGAGGAATCCTTCGGTGATTTCGGTTATCAGAAGCAGGAATTTAAGGATAATGAACTGGTTGCTGTCAGTGAAGAAGAGGAGACTGAAGAAGTCGACGATTCGTTTGAAGATTTCGATGACGTAGATGTTGAAGATTCAGACGAAGAATAA

> Lacrimispora algidixylanolytica SPL73T
ATGGAGAAAAGCAGAATGCGTCCGGTCCCAGCCGGTAAGAGCCTGAGAATGAGTTTCTCAAGACAAAAAGAAGTGCTTGAGATGCCAAACCTGATTGAGATTCAAAAGAATTCCTATCAGTGGTTCCTTGATGAAGGATTGAAGGAAGTCTTTGAAGACATCTCTCCGATTGCAGACTTTGCAGGACACTTAAGTCTTGAATTTGTCGACTTTACACTATGTAAAGATGATGTCAAGTACACAATAGAAGAATGCAAGGAAAGAGATGCAACTTACGCGGCTCCTTTAAAGGTAAAGGTAAGACTTTGCAATAAAGATAAAGATGAAATTAATGAACATGAGATCTTCATGGGTGATTTACCACTTATGACGGATACCGGTTCCTTCGTTATTAATGGTGCCGAACGAGTTATTGTAAGCCAGTTGGTACGTTCCCCAGGTATATATTATGGTATCGAACATGATAAAGTAGGTAAAGAGCTTTATGCGTGTACCGTTATTCCGAACCGTGGAGCATGGCTGGAGTATGAGACAGACTCAAACGACATTTTCTATGTACGTGTAGATAGAACCAGAAAGGTCCCTGTAACAGTACTGATCCGTGCACTTGGTTATGGTACCAATGCAGAGATTATAGAATTGTTCGGTGAAGAGCCAAAATTATTAGCCAGCTTTGGTAAAGATACTTCTGATAATTACCAGGATGGCTTATTAGAGTTGTATAAGAAGATTCGTCCAGGTGAGCCTCTATCTGTAGATAGTGCTGAAAGTTTGTTAAACAGCATGTTCTTTGACTCAAGAAGATATGATCTTGCTAAAGTCGGAAGATATAAATTCAATAAGAAGCTTCATTTTAAAAATCGTATCTCAGGCCACACTTTGTCTGAGGATGTAATTGATACAACAACGGGTGAAATTCTTGCCCAGGCTGGAACTATAGTAGACAAGCAGCTTGCCGAAGCGATTCAAAATGCAGCGGTTCCTTATGTCTGGCTAGAAGGTGTGGAGCGCAAACAGAAGGTTCTTTCTAACTTAATGGTTGATTTATCTACTCATGTAAGTTTTGATCCTAAGGATGCAGGCGTTACAGAGTTAGTATTCTATCCAGCTCTTGAAAAAATCCTGGCAGAAGTTGGCAGTGATGATCAAGAAGCTCTTAAAAAAGCAATTCACAGAAATTTAAACGAATTAGTTCCTAAGCATGTTACAAAAGAAGATATTTTAGCTTCTATTAATTATAACATTCATTTGGAAGAAGAAGTTGGTATGGCCGACGATATTGACCATTTAGGCAATCGTAGAATCCGTGCCGTAGGCGAGCTTCTCCAGAATCAGTACCGTATTGGTCTTTCTAGAATGGAGAGAGTGGTTCGGGAAAGAATGACAACTCAGGATATGGATGGCATTACACCACAGTCCCTGATTAATATTAAGCCAGTTACTGCGGCAGTTAAGGAATTCTTTGGAAGTTCTCAGTTGTCTCAGTTCATGGATCAGAATAACCCGCTTGCAGAGCTGACACATAAAAGACGTCTTTCTGCCTTAGGACCTGGTGGTCTTTCTAGAGACCGTGCCGGATTCGAGGTTCGAGATGTTCACTATACCCATTACGGTCGTATGTGCCCTATCGAGACACCTGAAGGTCCTAACATCGGTCTGATCAACTCCCTTGCTACTTATGCGAGAGTAAATCAGTATGGATTCGTAGAAGCTCCTTATCGTTTGTTAGATAAAACAGATGAACAGGATCCTATTGTTACGGACGATGTTATTTATCTGACTGCTGACGAGGAAGATAACTTTGTAGTCGCTCAGGCGAATGAGCCTCTTGATGACGAAGGTCATTTCATTCATAAGAATATTTCCGGTCGTTACCGCGAAGAGACTTCTGAGTTCCAGAAAAAGAACATCGATTTGATGGACGTTTCTCCTAAGATGGTATTCTCTGTTGCGACTGCTATGATTCCTTTCCTTGAGAACGATGATGCGAACCGTGCCCTCATGGGATCAAACATGCAGCGTCAGGCCGTGCCACTTTTAACTACCGAGGCTCCAGCAGTAGGAACCGGTATGGAAGTGAAGGCAGCTGTCGATTCTGGTGTTTGTTTAATTGCAAAGAATACTGGTGTGGTAGAGAGATCTGCTTCCAATGAGATCATTATCCGCAGAGATTCTGATGGTGGAAAAGATGTTTACCGCCTTACTAAGTTTAAGAGAAGTAACCAGTCTAACTGTTACAACCAGAAACCAATTGTCTTTAAGAACAACCACGTAATTAAGGGCGAAGTAATTGCTGATGGACCTTCTACCCAAAATGGTGAGATCGCTCTTGGTAAGAATCCGTTAATCGGATTCATGACCTGGGAAGGTTATAACTATGAGGATGCGGTTTTATTAAGTGAGAGACTGGTGCAGGAAGATGTTTATACCTCAGTTCATATCGAGGAATACGAAGCAGAAGCTCGTGATACCAAGTTAGGGCCAGAAGAGATTACTCGTGACGTTCCTGGTGTTGGAGAAGATGCGTTAAAGGATCTTGATGAAAGAGGAATTATCCGTATTGGTGCGGAAGTTCGTGCTGGTGATATTCTGGTTGGAAAGGTAACTCCAAAGGGAGAGACTGAACTGACAGCAGAAGAGAGACTTCTTCGTGCCATCTTCGGCGAGAAAGCAAGAGAAGTGCGTGATACTTCCTTAAAAGTACCTCACGGCGCTTATGGTATCATTGTTGATGCAAAAGTATTTACAAGAGAAAACGGCGACGAGCTGTCACCTGGAGTCAATGAAACTGTCCGCATTTATATTGCTCAGAAGAGAAAGATCTCTGTTGGTGATAAGATGGCTGGACGTCATGGTAACAAGGGTGTTGTTTCCCGCGTGCTTCCAGTAGAAGATATGCCGTTCCTTCCTAACGGTCGTCCTCTTGATATCGTATTAAACCCTCTGGGTGTTCCTTCCCGTATGAACATCGGGCAGGTACTTGAGATCCATTTAAGCCTTGCAGCAAGAGCTTTGGGCTTTAATGTTTCCACTCCAGTATTTGACGGTGCAAACGAGATTGATATTATGGATACTTTGGATATGGCCAATGATTATGTAAATATGAGTTGGTCTGATTTCCAGGACAAATATAAAGATATTTCAAAGCCTGAGGTTCTTGAATATCTTAACGAACACTTAGAGCATAGAGAATTATGGAAGGGTGTTCCACTTAACCGTGACGGCAAAGTACGCCTCCGTGACGGACGTACTGGTGAATATTTTGACAGTGCGGTTACCATCGGACACATGCATTACTTAAAACTTCATCATCTGGTTGATGATAAGATCCATGCTCGTTCCACAGGACCATACTCTCTGGTTACCCAGCAGCCTCTCGGCGGTAAAGCCCAGTTCGGCGGACAGCGTTTTGGAGAGATGGAGGTTTGGGCTCTCGAGGCTTATGGCGCATCCTATACACTTCAGGAAATTATGACAGTGAAATCTGATGATGTAGTGGGTCGTGTAAAGACTTATGAAGCCATTATTAAGGGTGAGAATATCCCTGAGCCTGGTATTCCGGAATCCTTTAAAGTATTGTTAAAGGAGCTTCAGTCCCTGGCACTGGATGTAAGATTGTTGCGTGACGACAATACCGAAGTTCACTTTAATGAAAACACAGACTACGAAGAGACTGATTTGAGATCCATCATTGAAGGTGACAGACGTTATCGTGAAGAAGAACCCTTTGCTGAATTCGGTTATCAGAAGCAGGAATTTAAAGATAATGAACTGGTTGCTGTTGTTGAAGTAGAGGAAGCAGACGAAGTCGAAGATTCCATTGAGGATTTCGATGACGTAGAGCTTGAGGATTCAGACGAAGAATAA

> Lacrimispora amygdalina src4
ATGGAGAAAAGCAGAATGCGTCCGGTCCCGGCCGGTAAGAGCCTGAGAATGAGCTTCTCAAGACAAAAAGAAGTGCTTGAGATGCCAAACCTGATTGAGATTCAGAAGAATTCCTATCAGTGGTTCCTTGATGAAGGATTGAAGGAAGTCTTTGAAGACATCTCTCCAATTGCAGACTTTGCTGGACACTTAAGTCTTGAGTTTGTCGATTTTACATTATGTAAGGATGACATCAAGTACACAATAGAAGAATGCAAAGAACGAGATGCAACTTACGCAGCTCCTTTAAAGGTAAAGGTAAGGCTTTGCAATAAAGATAAAGATGAAATTAATGAACATGAGATCTTCATGGGTGATCTTCCGCTTATGACAGATACCGGATCCTTCGTGATTAACGGTGCCGAACGTGTAATTGTTAGCCAGCTGGTACGTTCCCCAGGTATATATTATGGTATCGAACACGACAAGGTAGGTAAGGAATTATATGCATGTACCGTGATTCCAAACCGTGGTGCATGGCTGGAGTATGAGACTGACTCCAATGACATCTTCTACGTACGTGTGGACAGAACCAGAAAGGTTCCGGTAACCGTTCTGATCCGTGCACTTGGTTTTGGTACCAATGCTGAGATCATTGAACTGTTTGGTGAGGAACCCAAATTGCTGGCCAGCTTTGGTAAAGATACTTCTGATAATTACCAGGATGGCTTATTGGAATTATACAAAAAGATCCGCCCAGGTGAGCCTTTGTCTGTTGATAGTGCTGAAAGTTTGTTAAATAGTATGTTCTTTGACCCAAGACGGTACGATCTGGCCAAAGTCGGACGATATAAATTCAATAAAAAGCTTCATTTTAAAAACCGTATTACCGGTCATGTTCTGGCTGAGGATGTGGTGGATACCACAACCGGCGAAATTTTAGCACAGGCTGGAACAACTGTAGACAAGCAGCTTGCAACAGACATCCAGAACGCAGCTGTTCCTTTCGTATGGCTGGAAGGCGTGGAGCACAAACAGAAGGTCCTTTCCAACTTAATGGTTGACTTGTCAGCCCATGTTAAATTTGATCCGAAGGAAGCAGGGATTACAGAATTAGTATTCTATCCTGCGCTCGAAAAAATTCTGTCGGAAGTTGGAAACGACGTTGAAGAAGCGTTGAAGAAGGCAATTCACAGACATGTGAATGAGCTGATTCCGAAGCATATTACAAAGGAAGATATTCTTGCTTCCATCAATTACAATATGCATCTGGAAGAAGAAGTTGGTAACGCAGATGACATCGATCATCTGGGCAACAGAAGAATCCGTGCGGTAGGAGAACTCCTTCAGAACCAGTACCGGATCGGTCTGTCCAGAATGGAACGTGTTGTACGTGAACGTATGACAACCCAGGATATGGATGGCATTACACCTCAGTCTTTGATTAATATTAAGCCGGTAACTGCGGCTGTTAAGGAATTCTTCGGCAGTTCCCAGCTGTCCCAGTTCATGGATCAGAATAACCCGCTTGCTGAGCTTACCCATAAGAGGCGTTTATCAGCCTTAGGACCTGGAGGTCTTTCCAGAGACCGTGCCGGATTCGAGGTTCGAGACGTTCACTATACTCATTACGGACGTATGTGTCCGATTGAGACGCCTGAAGGTCCTAACATCGGTCTGATCAACTCCCTTGCTACTTATGCGAGAGTGAATCAGTACGGTTTTGTTGAAGCACCGTACCGCGTTGTGGATAAAACAGATGTAAACAATCCGGTGGTTACCGATGAAGTTGTTTATTTAACCGCAGATGAAGAAGATAACTTCGTAGTTGCTCAGGCGAATGAGCCGCTTGACGAAGAAGGACACTTCGTTCATAAGAATATTTCCGGACGTTTCCGTGAGGAGACATCCGAATTCCAGAGAAAGAATATTGATTTAATGGACGTTTCTCCGAAGATGGTATTCTCCGTAGCAACAGCCATGATTCCTTTCCTGGAGAACGACGATGCCAATCGTGCGCTCATGGGATCAAACATGCAGCGTCAGGCCGTGCCGCTGCTCACTACCGATGCTCCTGTTGTAGGAACCGGTATGGAGTCCAAGGCTGCCGTTGACTCCGGTGTGTGCGTTGTTGCAAGAAACTCCGGTGTGGTTGAGCGTTCCGCTTCCAATGAGATCATTATCAAACGTGATTCCGATGGCGGAAAAGATGTTTACCGCTTAACCAAGTTTAAGAGAAGCAACCAGTCCAACTGCTACAACCAGAAGCCAATCGTATTTAAGAATAACCATGTGGCAAAGGGAGATGTTATTGCTGACGGCCCTTCCACACAAAAAGGTGAGATCGCCCTCGGTAAGAATCCGCTGATCGGATTCATGACCTGGGAAGGTTATAACTACGAGGATGCGGTTCTCTTAAGTGAGAGACTGGTGAAGGAAGACGTTTATACCTCTGTCCACATTGAGGAATATGAGGCGGAAGCCCGTGACACCAAGCTGGGACCGGAAGAGATCACCCGTGATGTTCCCGGTGTCGGCGAGGATGCATTAAAGGATTTGGATGAAAGAGGAATTATCCGTATTGGTGCGGAAGTCCGTGCAGGAGATATTCTGGTCGGAAAGGTTACTCCTAAGGGAGAGACAGAACTGACTGCAGAAGAGAGACTGCTGCGTGCGATCTTCGGTGAGAAGGCGAGAGAAGTCCGCGATACTTCCTTAAAAGTACCTCACGGTGCTTATGGTATCATCGTTGATGCAAAAGTATTTACCAGAGAGAATGGTGATGAGCTTTCACCGGGCGTAAACCAGACAGTCCGCATTTACATCGCACAGAAGAGAAAAATTTCTGTTGGTGATAAGATGGCCGGACGTCATGGTAACAAGGGTGTTGTTTCACGCGTGCTTCCGGTAGAAGATATGCCATTCCTTCCAAACGGCCGTCCTCTTGATATCGTATTAAACCCTCTGGGCGTGCCTTCCCGTATGAACATCGGTCAGGTGCTGGAGATCCATTTAAGCCTTGCTGCAAGAGCACTTGGATTTAACGTATCCACACCGGTATTTGACGGAGCGAACGAGATTGATATTATGGATACCCTGGATGTAGCCAACGACTACGTAAATATGGAGTGGGAAGACTTCCAGGAAAAATATAAAGATACCTTAAGACCTGACGTAATTGAATATCTGGGAGAACATCTGGATCACAGAAGTTTATGGAAAGGTGTTCCGCTCACCAGAGACGGAAAAGTCCGCCTTCGTGATGGACGTACCGGAGAATATTTTGACAGTAAGGTTACCATCGGACACATGCATTATCTGAAACTGCACCATCTGGTTGATGATAAGATCCATGCCCGTTCAACAGGACCATACTCACTGGTTACACAGCAGCCTCTGGGCGGTAAAGCACAGTTCGGCGGCCAGCGTTTCGGAGAGATGGAGGTTTGGGCCCTGGAGGCTTATGGTGCTTCCTATACACTGCAGGAAATCATGACAGTGAAATCCGATGATGTAGTAGGACGTGTAAAGACCTATGAGGCTATCATTAAGGGTGAAAATATTCCTGAACCAGGTATTCCCGAGTCATTTAAGGTATTGTTGAAAGAACTTCAGTCTCTGGCACTTGATGTAAGAGTGCTGCGTGACGATAATACAGAGGTTCAGATAGCTGAAAGCATGGATTATGAGGAAACTGATTTAAGATCCATCATTGAAGGCGACAAACATTACCATGATGAGGAATCCTTTGGTGAATTCGGTTATCAGAAACAGGAATTCAAGGATGCTGAACTGGTAAATGTTGATGAAGAAGAGGATGCGGACGGTATCGACGATTCTTTTGAGGATTTCGATGACGTAGAACTTGACGATTCAGACGAAGAATAA

> Lacrimispora celerecrescens 18AT
ATGCGTCCGGTCCCAGCCGGTAAGAGCCTGAGAATGAGCTTCTCAAGACAAAAAGAAGTGCTTGAGATGCCAAACCTGATTGAGATTCAAAAGAATTCCTATCAGTGGTTCCTTGATGAAGGATTAAAGGAAGTCTTTGAAGACATCTCTCCGATTGCAGACTTTGCAGGACACTTAAGTCTTGAGTTTGTCAACTTTACATTATGTAAGGATGACATCAAGTACACAATAGAAGAATGCAAGGAAAGAGATGCAACTTATGCGGCTCCTTTAAAGGTAAAGGTAAGGCTTTGCAATAAAGATAAAGATGAGATTAATGAACATGAGATCTTCATGGGTGATCTTCCGCTTATGACAGATACCGGTTCCTTTGTGATCAACGGTGCCGAGCGAGTTATTGTTAGCCAGTTGGTACGTTCCCCAGGTATATATTATGGTATAGAACATGACAAGGTAGGGAAAGAGCTATATGCCTGTACGGTGATCCCAAACAGGGGTGCATGGCTGGAGTATGAAACAGACTCCAACGACATTTTCTACGTTCGTGTGGACAGAACCAGAAAGGTTCCGGTTACCGTGCTGATCCGTGCCCTGGGCTTTGGCACCAACGCGGAAATTATTGAACTGTTCGGTGAAGAACCAAAATTATTAGCCAGCTTTGGTAAGGATACGTCCGATAACTACCAGGATGGCTTATTGGAGTTATATAAGAAGATCCGCCCAGGTGAACCTTTATCTGTTGATAGTGCTGAAAGTTTGTTAAATAGTATGTTCTTTGACCCCAGAAGATACGATCTCGCAAAGGTCGGAAGATATAAATTCAATAAAAAGCTTCATTTTAAAAACCGTATTGCAGGCCATGTCCTTGCAGAGGATGTGGTTGACACCACAACCGGTGAAATTTTAGCAGAGGCTGGAAGCACAGTAGACAAGCAGCTTGCAAACGATATTCAGAATGCGGCTGTTCCTTTCGTATGGCTGGAGGGAGTGGAGCGTAAGCAAAAGGTCCTTTCCAACTTAATGGTTGATCTGGCTTCTTTTGTAAACTTTGATCCGAAGGAAGCGGGTATTACAGAGTTAGTATTCTATCCTGCTCTTGAAAAAATTCTGGCAGAAGCTGGAAGCGAGGATGAAGAGGCCCTTAAAAAAGCCCTTCACAGAAATATAAATGAACTGATTCCTAAGCATATCACGAAGGAAGATATTTTAGCTTCCATCAATTACAATATGCACCTGGAAGAAGAAGTGGGAATGGCTGATGATATTGACCATTTAGGAAATCGTAGAATCCGTGCCGTTGGTGAGCTTTTACAGAACCAGTACCGCATCGGTCTTTCCAGAATGGAGCGTGTGGTCAGGGAACGAATGACAACACAGGATATGGATGGCATTACGCCTCAGTCATTGATTAACATTAAGCCTGTCACAGCAGCAGTAAAGGAATTCTTTGGAAGTTCCCAGCTGTCACAGTTCATGGATCAGAACAACCCGCTGGCAGAGCTGACCCATAAGAGACGTTTATCCGCATTGGGACCTGGCGGTCTTTCCAGAGACCGAGCAGGATTTGAGGTTCGAGACGTTCACTATACCCATTATGGACGTATGTGCCCGATTGAGACCCCGGAAGGTCCTAACATCGGTCTGATCAACTCCCTCGCTACTTATGCAAGGGTAAACCAGTACGGATTTGTAGAGGCTCCTTACCGCGTAGTGGATAAGACCAATGCCCAGAATCCGGTAGTTACTGATGAGGTTGTTTACCTGACTGCTGACGAAGAAGACAATTTTGTGGTTGCACAGGCGAATGAGCCGCTTGATGATGACGGCCATTTCGTTCATAAGAATATTTCCGGACGTTTCCGTGAAGAAACTTCCGAATTCCAGAGGAAAAACATTGATCTTATGGACGTTTCTCCGAAGATGGTATTTTCCGTTGCAACTGCCATGATTCCTTTCCTTGAAAACGACGATGCAAACCGTGCCCTCATGGGATCAAACATGCAGCGCCAGGCCGTGCCTCTGCTCACAACAGAGACCCCAGTCGTAGGAACCGGTATGGAATCCAAAGCAGCGGTAGACTCCGGTGTTTGTGTAGTTGCCAGAAATACCGGTGTTGTGGAACGTTCCGCTTCCAATGAAATCATCATTAAGAGAGATTCCGACGGCGGAAAAGATGTTTACCGCCTGACTAAATTTAAAAGAAGCAACCAGTCTAACTGTTATAACCAGAAGCCAATTGTATATAAGGGCAACCATGTGGAAAAGGGAGAAGTTATTGCAGACGGCCCATCCACTCAGAACGGCGAGATCGCTCTTGGTAAGAACCCTCTGATCGGCTTCATGACCTGGGAGGGCTACAACTACGAGGATGCGGTTCTCTTAAGTGAGAAGCTGGTACAGGAAGATGTTTATACCTCTGTTCATATTGAGGAATATGAGGCCGAAGCCCGTGACACCAAGTTAGGGCCGGAAGAGATCACAAGAGATGTTCCCGGAGTTGGCGAGGATGCCTTAAAGGATCTTGATGAGAGAGGAATCATAAGAATCGGTGCGGAAGTTCGTGCCGGTGATATTCTGGTAGGTAAGGTAACTCCTAAGGGTGAGACCGAGCTGACCGCAGAGGAACGTCTGTTACGTGCCATCTTTGGTGAGAAGGCAAGAGAAGTCCGCGATACTTCCTTAAAGGTACCGCACGGTGCTTACGGTATTATCGTAGATGCAAAAGTATTTACAAGAGAAAACGGTGATGAACTTTCCCCAGGTGTAAACCAGACCGTCCGCATTTACATTGCCCAGAAGAGAAAAATCTCTGTTGGTGATAAGATGGCCGGCCGCCACGGTAACAAGGGTGTTGTTTCCCGCGTACTTCCTGTAGAAGATATGCCGTTCCTTCCCAATGGCCGTCCGTTGGATATCGTATTAAACCCTCTGGGCGTGCCATCACGTATGAACATCGGACAGGTGCTTGAGATCCACTTAAGCCTTGCAGCAAGGGCGCTTGGATTTAATGTATCCACTCCGGTATTTGACGGTGCAAACGAGATTGACATTATGGATACCCTGGATGTGGCCAACGACTACGTAAACATGGATTGGGAGGATTTCCAGGATAAGTATGAAGATACCTTAAAGCCTGAGGTTATCCGGTATCTGGGTGATCACCTGGAACACAAGGAATTGTGGAAGGGTGTTCCGATTAACCGTGACGGTAAGGTCCGCCTTCGTGACGGACGTACCGGCGAGTTCTTTGACAGCGCGGTTACTATCGGCCACATGCATTATCTGAAGCTTCACCATCTGGTTGACGATAAGATCCATGCCCGTTCCACAGGTCCTTACTCTCTGGTTACCCAGCAGCCTCTCGGCGGTAAAGCCCAGTTCGGCGGCCAGCGTTTCGGAGAGATGGAGGTTTGGGCCCTGGAGGCTTATGGCGCTTCCTACACGCTGCAGGAGATCATGACCGTGAAATCCGATGACGTGGTAGGCCGTGTAAAGACCTATGAGGCCATCATTAAGGGTGATAATATTCCTGAACCGGGAATTCCGGAATCCTTCAAGGTATTGCTAAAAGAGCTTCAGTCACTGGCACTGGATGTAAGAGTGCTGCGTGATGACAATACAGAGGTTCAGATTGCGGAAAGCACCGACTATGAAGAAACAGATTTAAGGTCTATCATTGAGGGCGACAGACGTTACCGGGATGAAGAGTCCTTTGGCAACTTCGGTTACCAGAAGCAGGAATTTAAGGATGCAGAACTGGTAAGCGTGGAAGAAGAGGAATATGAGGATACAGAAGCAGACGGTATCGACGATTCTTTAGAGGAGTTCGATGACGCAGAATTTGAAGATTCAGACGAAGAATAA

> Lacrimispora indolis DSM 755T
ATGCGTCCGGTCCCAGCCGGTAAGAGCCTGAGAATGAGCTTCTCAAGACAAAAAGAAGTGCTTGAGATGCCAAACCTGATTGAGATTCAAAAGAATTCCTATCAGTGGTTCCTTGATGAAGGATTAAAGGAAGTCTTTGAAGACATCTCTCCGATTGCAGACTTTGCGGGACACTTAAGTCTTGAGTTTGTCAACTTTACATTATGTAAGGACGATATCAAGTACACAATAGAAGAATGCAAGGAAAGAGATGCAACCTATGCGGCTCCTTTAAAGGTAAAGGTAAGGCTTTGCAATAAAGATAAAGATGAAATTAATGAACATGAGATCTTCATGGGTGATCTTCCGCTTATGACAGATACCGGTTCCTTTGTGATTAACGGTGCCGAGCGAGTTATTGTAAGCCAGTTGGTACGTTCCCCAGGTATATATTATGGTATCGAACATGACAAGGTAGGAAAAGAGCTTTATGCCTGTACGGTAATTCCAAACAGAGGTGCATGGCTGGAGTATGAAACAGACTCCAATGACATTTTCTACGTGCGCGTGGACAGAACCAGAAAGGTTCCGGTAACCGTGCTGATCCGTGCCCTGGGCTTTGGCACTAACGCAGAGATTATTGAACTGTTCGGCGAGGAACCGAAATTATTAGCCAGCTTTGGTAAGGATACGTCCGATAATTACCAGGATGGCTTATTGGAGTTATATAAAAAGATCCGCCCAGGTGAACCGTTATCTGTTGATAGTGCTGAAAGTTTGTTAAATAGTATGTTTTTTGACCCCAGAAGATACGATCTTGCAAAGGTCGGAAGATATAAATTCAATAAAAAGCTTCATTTCAAAAACCGTATCACAGGCCATGTTCTTGCTGAGGATGTGGTGGATACCACGACCGGCGAAATCCTGGCAGAGGCTGGAACTACAGTAGACAAGCAGCTTGCGACCGATATTCAGAATGCGGCTGTTCCTTTTGTGTGGCTGGAAGGAGTGGAGCGCAAGCAGAAGGTCCTTTCCAACTTAATGGTAGATTTAACTTCTTTTGTAAACTTTGATCCCAAGGATGCAGGTATTACAGAATTAGTATTCTATCCTGCCCTTGAAAAAATCCTGGCAGAAGCTGGAAGCGAGGATGAGGAGGCTCTTAAGAATGCCCTTCACAGAAATATAAACGAGCTGATTCCAAAGCATATCACAAAGGAAGATATCCTGGCATCCATCAATTACAACATGCATCTGGAAGAAGAGGTGGGTACGGCTGATGATATCGACCATTTAGGAAACCGTAGAATCCGGGCCGTAGGCGAGCTTTTACAGAACCAGTACCGCATCGGTCTTTCCAGAATGGAAAGAGTGGTCCGGGAGCGTATGACAACACAGGATATGGATGGCATTACGCCCCAGTCCCTGATCAATATCAAACCTGTCACAGCGGCTGTGAAAGAGTTCTTCGGAAGCTCCCAGCTGTCACAGTTTATGGATCAGAACAACCCTCTGGCAGAGCTGACCCATAAGAGACGTCTGTCCGCATTGGGACCTGGCGGTCTTTCCAGAGACCGTGCCGGATTTGAGGTCCGGGACGTTCACTATACCCATTATGGCCGCATGTGCCCCATTGAGACGCCGGAAGGTCCTAACATCGGTCTGATCAACTCTCTTGCTACCTATGCGAGAGTAAACCAGTATGGATTTGTAGAAGCTCCTTACCGTGTGGTGGATAAGACCAATGCCCAGAACCCGGTGGTCACTGATGAGGTTATTTACCTGACAGCTGACGAAGAAGATAACTTCGTGGTTGCCCAGGCAAATGAGCCTTTGGATGAGGCCGGTCACTTTGTTCATAAGAATATTTCCGGACGTTTCCGTGAAGAAACTTCCGAGTTCCAGAGGAAAAACATTGACCTCATGGACGTTTCTCCTAAGATGGTATTTTCCGTTGCAACTGCCATGATCCCCTTCCTTGAGAACGACGATGCAAACCGTGCCCTCATGGGATCCAACATGCAGCGTCAGGCCGTGCCCCTGTTAACAACAGAGACTCCTGTAGTAGGAACCGGCATGGAATCCAAGGCGGCGGTAGACTCCGGTGTTTGCGTTGTTGCCAGAAATGCCGGTGTTGTGGAGCGTTCCGCTTCCAATGAAATTATTATCAAGAGAGATTCTGACGGCGGAAAGGATATTTACCGCCTGACCAAATTTAAGAGAAGCAACCAGTCAAACTGCTATAACCAGAAGCCAATCGTATATAAGAACAGCCATGTGGAAAAGGGAGAAGTCATTGCAGACGGCCCGTCCACTCAGAACGGTGAGATCGCTCTTGGCAAGAACCCCCTGATCGGGTTCATGACCTGGGAAGGTTACAATTACGAGGATGCGGTTCTCTTAAGCGAGAAGCTGGTTCAGGAGGATGTTTATACCTCTGTCCATATCGAAGAATATGAGGCGGAAGCCCGTGATACCAAATTAGGACCGGAAGAGATCACCAGAGATGTTCCGGGAGTGGGCGAGGATGCCTTAAAGGATCTTGACGAAAGAGGAATCATAAGAATCGGTGCAGAAGTCCGTGCCGGTGATATCCTGGTTGGTAAGGTCACTCCTAAGGGAGAGACAGAACTGACTGCAGAGGAACGGCTGCTGCGCGCAATCTTCGGCGAAAAAGCAAGAGAAGTCCGTGATACCTCCTTAAAGGTTCCTCACGGTGCTTACGGAATTATTGTGGATGCAAAAGTATTTACAAGAGAAAACGGCGATGAGCTTTCACCAGGCGTAAACCAGACTGTCCGCATTTACATTGCCCAGAAGAGAAAAATCTCTGTAGGTGATAAGATGGCCGGCCGTCACGGAAACAAGGGTGTTGTTTCCCGGGTGCTTCCGGTAGAAGATATGCCGTTCCTTCCAAATGGCCGCCCTCTTGACATCGTGTTGAACCCCTTGGGCGTGCCGTCCCGTATGAACATCGGGCAGGTGCTTGAGATCCATTTAAGCCTGGCAGCAAGAGCTCTTGGATTTAACGTATCAACTCCTGTATTTGACGGAGCAAACGAGATTGATATTATGGATACCCTGGATGTAGCCAACGACTACGTAAATACGGAGTGGGAGGATTTCCAGGAAAAATATAGTGAAACATTAAAGCCTGAGGTCATTCAGTATCTGGGCGATCACCTGGAACACAAGGAATTGTGGAAGGGCGTTCCCATTAACCGTGACGGTAAGGTCCGTCTTCGTGACGGCCGTACCGGCGAGTTTTTTGACAGCCCGGTTACCATCGGCCACATGCACTATCTGAAGCTGCATCATCTGGTTGATGATAAGATCCATGCCCGTTCCACAGGACCATACTCTCTGGTTACCCAGCAGCCTCTCGGAGGTAAAGCCCAGTTCGGCGGCCAGCGTTTCGGAGAGATGGAGGTTTGGGCTCTGGAGGCCTATGGTGCTTCCTACACACTGCAGGAGATCATGACCGTGAAATCCGATGATGTGGTAGGGCGTGTAAAAACTTACGAGGCCATCATAAAGGGCGATAATATTCCTGAGCCGGGAATTCCGGAATCCTTCAAGGTATTGTTAAAAGAGCTTCAGTCTCTGGCGCTTGATGTAAGAGTGCTGCGTGATGACAATACGGAGGTTCAGATCGCGGAAAGTACCGATTACGAAGAAACAGATTTAAGATCCATCATCGAGGGCGACAGGCATTACCGGGAAGAAGAATCCTTTAGTGACTTAGGTTATCAGAAGCAGGAATTTAAGGATGATGAACTGGTAACCGTCGATGAAGATGAGGAGGTAGACGTTGTCGAAGATTCTTTTGAGGATTTCGATGACGTGGAATTTGAGGATTCAGACGAAGAATAA

> Lacrimispora saccharolytica WM1T
ATGCGTCCGGTCCCAGCCGGTAAGAGCCTGAGAATGAGCTTCTCAAGACAAAAAGAAGTGCTTGAGATGCCAAACCTGATTGAGATTCAGAAGAATTCCTATCAGTGGTTCCTTGATGAAGGATTAAAGGAAGTCTTTGAAGACATCTCTCCGATTGCAGACTTTGCGGGACATTTAAGTCTTGAGTTTGTCAACTTTACATTATGTAAGGATGATATCAAGTACACAATAGAAGAATGCAAGGAAAGAGATGCAACCTATGCAGCTCCTTTAAAGGTAAAGGTAAGGCTTTGCAATAAAGATAAAGATGAAATTAATGAACACGAGATCTTCATGGGTGATCTTCCGCTTATGACAGATACCGGCTCCTTCGTAATTAACGGTGCGGAGCGAGTTATTGTAAGCCAGTTGGTACGTTCCCCAGGTATATATTATGGTATTGAACACGACAAGGTAGGAAAAGAGCTTTATGCCTGTACGGTAATTCCAAACAGGGGAGCCTGGCTGGAGTATGAAACAGACTCCAATGATATTTTCTACGTGCGTGTGGATAGAACCAGAAAGGTTCCGGTAACCGTTCTGATCCGTGCCCTGGGCTTTGGCACCAACGCAGAAATTATTGAACTGTTCGGTGAGGAACCGAAATTATTAGCCAGCTTTGGTAAGGATACGTCCGATAATTACCAGGATGGCTTATTGGAGTTATATAAAAAGATCCGCCCAGGTGAACCTTTATCTGTTGATAGTGCTGAAAGTTTGTTAAATAGTATGTTCTTTGACCCCAGAAGATACGATCTTGCAAAGGTCGGAAGATATAAATTCAATAAAAAGCTTCATTTTAAAAACCGTATCACAGGTCATGTCCTTGCTGAGGATGTGGTTGATACCACAACCGGCGAAATCCTGGCAGAGGCTGGAACAACAGTAGACAAGCAGCTTGCAACCGATATTCAGAACGCGGCTGTTCCTTTTGTCTGGCTGGAAGGAGTGGAGCACAAGCAGAAGGTTCTTTCCAATTTAATGGTTGACTTATCTACCTTTGTAAGCTTTGATCCAAAGGAAGCAGGTATTACTGAGTTAGTATTCTATCCTGCCCTTGAAAAAATCCTGGCAGAAGCTGGAAGTGAGGATGAAGAGACACTTAAAAATGCCCTTCACAGAAACATAAACGAACTGATCCCCAAGCACATCACAAAGGAAGATATCCTTGCCTCCATCAATTACAACATGCACCTGGAAGAAGAAGTGGGTACGGCGGATGATATCGACCATTTAGGAAACCGTAGAATCCGCGCCGTGGGTGAACTTCTGCAGAACCAGTACCGCATCGGTCTTTCCAGAATGGAGAGAGTGGTCCGGGAGCGTATGACTACGCAGGATATGGATGGCATTACTCCGCAGTCCCTGATCAATATCAAACCTGTCACAGCAGCTGTGAAAGAGTTCTTTGGAAGCTCCCAGCTGTCACAGTTCATGGACCAGAACAACCCGCTGGCAGAGCTGACCCACAAGAGGCGTCTTTCCGCATTGGGACCTGGAGGTCTTTCCAGAGACCGTGCCGGATTCGAGGTGCGAGACGTTCACTATACCCATTATGGCCGTATGTGCCCCATTGAGACGCCGGAAGGTCCTAACATCGGTCTGATCAACTCACTTGCTACCTATGCGAGAGTCAACCAGTATGGATTTGTGGAGGCTCCTTACCGCGTGGTGGATAAGACCAATGCCCAGAATCCTGTGGTCACGGATGAGGTGGTTTACCTGACTGCTGACGAAGAAGATAATTTCGTGGTTGCCCAGGCAAATGAGCCTTTGGATGAGGATGGCCACTTTGTTCATAAGAATATTTCCGGCCGTTTCCGTGAAGAAACATCCGAGTTCCAGAGGAAAAACATTGACCTCATGGACGTTTCTCCTAAGATGGTATTTTCCGTTGCAACTGCCATGATCCCCTTCCTTGAAAACGACGATGCCAACCGTGCTCTTATGGGATCCAACATGCAGCGTCAGGCCGTGCCTCTGTTAACAACGGAGACTCCGGTAGTTGGAACCGGTATGGAATCCAAAGCGGCGGTTGACTCCGGTGTTTGCGTGGTTGCCAGAAATGCCGGTGTTGTGGAGCGTTCCGCTTCCAATGAAATCATCATTAAAAGAGACTCTGACGGCGGGAAGGATGTTTACCGCCTGACTAAATTTAAAAGAAGCAACCAGTCCAACTGCTATAACCAGAAGCCCATCGTATATAAAAACAACCATGTGGAAAAGGGAGAGGTTATTGCAGACGGTCCATCCACTCAGAACGGTGAAATCGCTCTTGGAAAGAACCCGCTCATTGGGTTTATGACCTGGGAAGGTTACAACTACGAAGATGCGGTACTCTTAAGCGAGAAGCTGGTTCAGGAGGATGTTTATACCTCTGTTCACATCGAGGAATATGAGGCAGAAGCCCGTGACACCAAGTTGGGACCGGAAGAGATCACCAGGGATGTTCCCGGGGTGGGCGAGGATGCGTTAAAGGATCTTGACGAAAGAGGAATTATAAGAATTGGTGCGGAAGTCCGTGCCGGTGATATCCTGGTGGGAAAGGTGACTCCAAAGGGAGAGACCGAGCTTACTGCAGAGGAACGGCTGCTGCGTGCCATCTTTGGTGAAAAGGCAAGAGAAGTCCGGGATACTTCTTTAAAGGTTCCCCATGGTGCCTATGGAATCATTGTGGATGCAAAAGTATTTACAAGAGAAAACGGCGATGAGCTTTCTCCGGGCGTGAACCAGACTGTCCGTATTTACATTGCCCAGAAGAGAAAGATCTCTGTCGGCGACAAAATGGCCGGACGTCACGGAAACAAGGGTGTTGTATCCCGTGTGCTCCCTGTGGAAGATATGCCGTTCCTTCCCAATGGCCGGCCTCTTGACATTGTGTTAAACCCCCTGGGCGTGCCGTCCCGTATGAACATCGGGCAGGTGCTTGAGATCCACTTGAGCCTGGCGGCAAGGGCTCTAGGATTTAACGTATCCACACCGGTATTTGACGGTGCAAACGAAATCGACATTATGGATACCCTGGATGTGGCCAACGACTATGTAAACATGGAGTGGAAAGACTTCCAGGAGAAATATAGCGAAACATTGAAGCCGGAGGTGATCCGGTACCTGGGCGATCACCTGGACCATAAGGAATTGTGGAAGGGCGTTCCTATTAACCGTGACGGTAAGGTCCGCCTCCGCGACGGACGTACCGGTGAGTTTTTTGACAGCCCGGTTACCATCGGCCACATGCATTATCTGAAGCTGCACCATCTGGTTGACGATAAGATCCATGCCCGTTCCACAGGACCATACTCTCTGGTTACCCAGCAGCCTCTCGGCGGTAAAGCCCAGTTCGGCGGACAGCGTTTCGGAGAGATGGAGGTTTGGGCCCTGGAGGCCTATGGTGCATCCTATACACTGCAGGAGATCATGACCGTGAAATCCGATGATGTGGTGGGACGTGTGAAGACTTACGAGGCCATTATTAAGGGCGATAATATTCCTGAACCGGGAATTCCGGAATCCTTTAAGGTATTGTTAAAAGAGCTTCAGTCTCTGGCACTTGACGTAAGAGTGCTGCGTGATGACAATACAGAGGTTCAGATTGCGGAAAGTACCGATTTCGAAGAAACAGATTTAAGATCCATCATCGAGGGCGACAGGCATTACCGGGAAGAGGAATCCTTAGGTGAGTTAGGTTACCAGAAGCAGGAGTTCAAGGATGATGAACTGGTAAGTGTTGATGAAGATGAGGAAGTAGACGGTGTCGACGATTCTTTTGAGGATTTCGATGACGTGGAATTTGACGATTCAGACGAAGAATAA

> Lacrimispora sphenoides ATCC 19403T
ATGCGTCCGGTCCCAGCCGGTAAGAGCCTGAGAATGAGCTTCTCAAGACAAAAAGAAGTGCTTGAGATGCCAAACCTGATTGAGATTCAAAAGAATTCCTATCAGTGGTTCCTTGATGAAGGATTAAAGGAAGTCTTTGAAGACATCTCTCCGATTGCAGACTTTGCAGGACACTTAAGTCTTGAGTTTGTCAACTTTACATTATGTAAGGATGACCTCAAGTACACAATAGAAGAATGCAAGGAAAGAGATGCAACTTATGCGGCTCCTTTAAAGGTAAAGGTAAGGCTTTGCAATAAAGATAAAGATGAGATTAATGAACATGAGATCTTCATGGGTGATCTTCCGCTTATGACAGATACCGGTTCCTTTGTGATCAACGGTGCCGAGCGAGTTATTGTTAGCCAGTTGGTACGTTCCCCAGGTATATATTATGGTATAGAACATGACAAGGTAGGGAAAGAGCTTTATGCCTGTACGGTAATCCCAAACAGGGGTGCATGGCTGGAGTATGAAACAGACTCCAATGACATTTTCTACGTTCGTGTGGACAGAACCAGAAAGGTTCCGGTTACCGTGCTGATCCGTGCCCTGGGCTTTGGCACCAACGCGGAAATTATTGAACTGTTCGGTGAAGAGCCAAAATTATTAGCCAGCTTTGGTAAGGATACGTCCGATAACTACCAGGATGGCTTATTGGAGTTATATAAGAAGATCCGCCCAGGTGAACCTTTATCTGTTGATAGTGCTGAAAGTTTGTTAAATAGTATGTTCTTTGACCCCAGAAGATACGATCTCGCAAAGGTCGGAAGATATAAATTCAATAAAAAGCTTCATTTTAAAAACCGTATTGCAGGCCATGTCCTTGCTGAGGATGTGGTTGACACCACAACCGGCGAAATTTTAGCTGAGGCTGGAAGCACAGTAGACAAGCAGCTTGCAACCGATATTCAGAATGCGGCTGTTCCTTTCGTATGGCTGGAGGGAGTGGAGCGTAAGCAAAAGGTCCTTTCCAACTTAATGGTTGATCTAACTTCTTTTGTAAACTTTGATCCAAAGGAAGCGGGTATTACAGAGTTAGTATTCTATCCTGCTCTTGAAAAAATTCTGGCAGAAGCTGGAAGCGACGATGATGAGGCTCTTAAAAAAGCCCTTCACAGAAATATAAACGAACTGATTCCTAAGCATATCACGAAGGAAGATATTTTAGCTTCCATCAATTACAACATGCACTTAGAAGAAGAAGTGGGAATGGCTGATGATATCGACCATTTGGGAAATCGTAGAATCCGTGCAGTCGGTGAGCTTTTACAGAACCAGTACCGCATCGGTCTTTCCAGAATGGAGCGTGTGGTCAGGGAACGTATGACAACACAGGATATGGATGGCATTACACCTCAGTCATTGATTAACATCAAGCCTGTCACAGCAGCAGTAAAGGAGTTCTTTGGAAGTTCCCAGCTGTCACAGTTCATGGATCAGAACAACCCGCTGGCAGAGCTGACCCATAAGAGACGTTTATCCGCATTGGGACCTGGAGGTCTTTCCAGAGACCGTGCCGGATTTGAGGTTCGGGACGTTCACTATACCCATTATGGACGTATGTGCCCGATTGAGACCCCGGAAGGTCCTAACATCGGTCTGATCAACTCCCTCGCTACTTATGCAAGGGTAAACCAGTACGGATTTGTAGAGGCTCCTTACCGCGTAGTGGATAAGACCAATGCCCAGAATCCGGTGGTTACTGATGAGGTTGTTTACCTGACTGCTGACGAAGAAGATAATTTCGTGGTTGCACAGGCGAATGAGCCCCTTGATGATGATGGCCATTTCATTCATAAGAATATTTCCGGACGTTTCCGTGAAGAAACTTCCGAATTCCAGAGGAAAAACATTGATCTTATGGACGTTTCTCCGAAGATGGTATTTTCCGTTGCAACTGCCATGATTCCTTTCCTTGAAAACGACGATGCAAACCGTGCCCTCATGGGATCAAACATGCAGCGTCAGGCCGTGCCTCTGCTCACAACAGAGACCCCAGTCGTAGGAACCGGTATGGAATCCAAGGCAGCGGTAGACTCCGGCGTTTGTGTTGTTGCCAGAAATACCGGCGTTGTGGAGCGTTCCGCTTCCAATGAAATTATCATTAAGAGAGATTCCGACGGCGGAAAAGATGTTTACCGCCTGACTAAATTTAAAAGAAGCAACCAGTCTAACTGTTATAACCAGAAGCCAATTGTATATAAGGGCAACCACGTGGTAAAGGGAGAAGTAATTGCAGACGGCCCATCCACTCAGAATGGTGAGATTGCTCTTGGTAAGAACCCTTTGATCGGCTTCATGACCTGGGAGGGCTACAATTACGAGGATGCGGTTCTCTTAAGTGAGAAGCTGGTACAGGAAGATGTTTATACCTCTGTTCATATCGAGGAATATGAGGCCGAAGCCCGTGACACCAAGTTAGGGCCGGAAGAGATCACAAGGGATGTTCCCGGAGTTGGTGAGGATGCCTTAAAGGATCTTGATGAGAGAGGAATCATAAGAATCGGTGCAGAAGTTCGTGCCGGTGATATTCTGGTTGGTAAGGTTACTCCTAAGGGTGAGACCGAGCTGACCGCAGAGGAGCGTCTGCTGCGTGCCATCTTTGGTGAAAAAGCAAGGGAAGTCCGGGATACTTCCTTAAAGGTACCTCACGGCGCTTACGGTATTATTGTAGATGCAAAAGTGTTTACAAGAGAAAACGGTGATGAACTTTCTCCAGGCGTGAACCAGACTGTCCGCATTTACATTGCCCAGAAGAGAAAAATCTCTGTTGGTGATAAGATGGCCGGCCGTCACGGTAACAAGGGTGTTGTTTCCCGCGTGCTCCCTGTAGAAGATATGCCGTTCCTTCCCAATGGCCGTCCGTTAGATATCGTATTAAACCCTCTGGGCGTACCGTCCCGTATGAACATCGGACAGGTGCTTGAGATCCATTTAAGCCTTGCAGCAAGGGCTCTTGGATTTAATGTATCCACTCCGGTATTTGACGGTGCAAACGAGATTGACATTATGGATACCCTGGATGTAGCCAATGACTACGTAAACATGGAGTGGGATGATTTCCAGGATAAATATGAAGATACCTTAAAACCTGAGGTTATTGAATATCTGGGTGATCACCTGGAACACAAGGAATTGTGGAAGGGTGTTCCGATTAACCGTGATGGTAAGGTCCGCCTTCGTGACGGACGTACCGGCGAGTTCTTTGACAGCCCGGTTACTATCGGCCACATGCATTATCTGAAGCTTCACCATCTGGTTGACGATAAGATCCATGCCCGTTCCACGGGTCCTTACTCTCTGGTTACCCAGCAGCCTCTCGGCGGTAAAGCCCAGTTCGGCGGCCAGCGTTTCGGAGAGATGGAGGTTTGGGCCCTGGAGGCTTATGGCGCTTCCTACACGCTGCAGGAGATCATGACTGTGAAATCCGATGACGTGGTAGGCCGTGTAAAGACCTACGAGGCCATCATTAAGGGTGATAATATTCCTGAACCGGGAATTCCGGAATCCTTCAAGGTATTGTTAAAAGAGCTTCAGTCACTGGCGCTGGATGTAAGAGTGCTGCGTGATGATAATACGGAGGTCCAGATTGCGGAAAGCACCGACTATGAAGAAACAGATTTAAGGTCGATCATTGAGGGCGACAGACGTTACCGGGATGAAGAGTCCTTTGGCAACTTCGGTTACCAGAAGCAGGAATTTAAGGATGCAGAACTGGTAACCGTGGAAGAAGAGGAATATGAGGATACAGAAGCAGACGGTATCGACGATTCTTTAGAGGAGTTCGATGACGCAGAATTTGAAGATTCAGACGAAGAATAA

> Merdimonas faecis BR31T
ATGGAGAAAAACAGAATTCGTCCCATCAAAAGCGGAAAGAGTTCACGCATGAGCTATTCCAGGCAAAAAGAAGTGCTTCAGATGCCGAATCTGATCGAAGTCCAGAAGGATTCATATCAGTGGTTCCTGGATGAGGGATTAAAAGAAGTGTTTGATGACATTTCTCCGATTGCTGATTACAGCGGTCATTTAAGTCTGGAATTTGTTGACTTTACCTTGTGCGAGGACGATGTGAAATACTCGATCGAAGAGTGTAAGGAGCGGGATGCAACTTATGCGGCACCGCTGAAGGTAAGGGTAAGACTTCATAATAAAGAAACAGATGAGATCAACGAGCATGAGATCTTTATGGGTGATTTGCCGCTGATGACCAGTACCGGTACGTTTGTGATCAATGGTGCCGAGCGTGTCATCGTAAGTCAGCTGGTGCGTTCACCTGGTATTTATTATGCGATCGCACATGATAAATTAGGCAAAAGATTGTTTTCTTCTACCGTGATCCCGAACCGCGGGGCATGGCTGGAGTATGAGACTGATTCCAATGACGTTTTTTATGTACGAGTAGATAGAACTAGAAAGGTACCGATCACTGTGCTGATCCGTGCGCTGGGAATCGGTACAAATCCGGAGATCATCGAGCTGTTTGGCGAAGAGCCGAAGATCATGGCGAGCTTTGAAAAGGATGCGGCAACCAACTATCAGGAAGGACTTCTGGAACTGTATAAGAAGATCCGTCCGGGAGAGCCGCTGGCAGTTGACAGTGCAGAAAGCCTGATCACCAGCATGTTCTTTGACCCGAGACGTTATGACCTGGCGAAGGTAGGAAGATACAAGTTTAATAAAAAACTGATGCTCCGCAACCGTATCAGCGGCCATGTGCTGGCGGAGACGGTTGCAAGCCCGATCACCGGCGAAGTGATCGCGGAAGCAGGAACCAAGGTGACCAGAGAGCTGGCAGACCAGATCCAGAATGCGGCAGTTCCTTATGTGTGGATTGAGCGTCCGGACGAGGAGAGGAACATTAAAGTCCTTTCTAATATGATGGTGGATCTTACATCTATCGTAGATGTGGATCCGGAAGAAGTAGGGGTTACGGAGCTGGTATATTATCCGGTTCTGGCGGGAATCCTGGAAGAGACGGCAGGCGATGTGGATGAACTGAAGCATGCCATCAGGAGGGATATCCATGACCTGATCCCGAAACACATCACAAAAGAGGACATCCTGGCTTCCATCAACTACAATATCCATCTGGAGTATGGCCTTGGAAATGATGACGATATCGACCACCTGGGCAACCGGCGGATCCGTTCTGTAGGCGAACTTCTGCAGAACCAGTACCGGATCGGACTTTCCAGACTGGAGAGAGTGGTAAGAGAACGTATGACCACACAGGATCTGGAGGGAATCTCCCCTCAGTCCCTGATCAATATCAAGCCGGTAACGGCAGCAGTGAAGGAGTTCTTTGGATCCTCCCAGCTGTCCCAGTTCATGGATCAGAACAACCCGCTGGGTGAGCTGACGCACAAGAGACGTCTGTCTGCCCTGGGACCGGGAGGTCTGTCCAGAGACCGTGCCGGATTCGAGGTGCGTGACGTACACTATTCCCACTATGGAAGAATGTGTCCGATCGAGACGCCTGAAGGTCCGAACATCGGTCTGATCAACTCCCTGGCATGCTATGCCAGAATCAATCAGTACGGATTCGTAGAGGCTCCGTACCGCAAGATCAACCACGATGATCCGAAAAATCCGGTGGTTACGGATGAAGTCGTATACATGACGGCGGATGAGGAAGATAATTACCACGTGGCACAGGCCAATGAGCCTCTGGATGAAGAAGGACACTTCATTAATAAAAATGTTTCCGGTCGTTACCGCGAAGAGACACAGGAGTACGAAAGAAGCATGTTTGATTACATGGATGTATCGCCTAAGATGGTGTTCTCCGTGGCAACAGCGCTGATCCCGTTCCTGGAGAACGACGATGCCAACCGTGCGCTGATGGGATCCAACATGCAGCGTCAGGCGGTTCCGCTTCTGATGACCGAGGCTCCGGTCGTTGGAACTGGTATGGAAGAAAAAGCAGCAGTGGACTCCGGAGTCTGCGTGATCGCAGAAGAAGGCGGCGTGGTAGAGCGCTCCACATCTGCAGAGATTACGATCCGCCAGGACGACGGCAACTTAAAGAAATATAAGCTGACCAAGTTCTTAAGAAGTAACCAGAGCAACTGCTACAACCAGAGACCGATCGTCTTCAAGGGAGACCGCGTGGAGGCAGGCGAAGTGATCGCTGACGGACCGTCCACATCCAATGGCGAGATGGCTCTTGGAAAGAACCCGCTGATCGGATTTATGACCTGGGAAGGCTATAACTACGAGGATGCGGTACTGTTAAGTGAAAGACTGGTACAGGATGATGTTTACACATCCGTACACATTGAAGAATATGAGGCAGAAGCCCGCGATACCAAGCTGGGGCCGGAAGAGATCACCCGTGACATTCCGGGCGTTGGTGATGATGCGCTGAAGAACCTGGATGAGAGAGGAATCATCCGCATCGGTGCGGAAGTGCGTGCAGGAGATATCCTGGTAGGAAAGGTAACTCCGAAGGGAGAGACCGAGCTTACCGCTGAGGAGCGTCTGCTCCGTGCGATCTTCGGTGAAAAGGCACGTGAAGTCAGAGATACATCTCTGAAAGTTCCGCACGGCGAATATGGTATCGTTGTAGATGCCAAGGTATTCACCAGGGCAAATGGCGACGAGCTGTCACCGGGTGTAAACCAGGCAGTGCGCATTTACATTGCACAGAAGAGAAAGATCTCTGTCGGAGATAAAATGGCGGGACGTCACGGAAATAAGGGTGTCGTTTCCCGTGTGCTTCCGGTAGAGGATATGCCGTTCCTGCCAAACGGACGGCCGCTGGATATCGTGCTGAATCCGCTGGGTGTACCTTCCCGTATGAATATCGGACAGGTACTGGAGATCCATCTGTCTCTGGCGGCAAAAGCACTGGGATTCAACATTGCCACACCGGTATTCGACGGTGCGGACGAGAATGATATTATGGATACTCTTGACCTGGCCAACGATTATGTCAACTTAAGCTGGGAAGAGTTTGAGGCAAAGCATAAAGAAGAGCTGCTTCCGGAAGTGCTGCAGTATCTGTCTGACAACCGTGAGCACAGAAAACTCTGGAAAGGCGTGCCGATCTCCAGAGACGGTAAGGTGCGTCTGCGTGACGGCCGTACAGGAGAATATTTCGACAGCCCGGTTACCATCGGACACATGCACTATCTGAAGCTGCACCATCTGGTAGACGATAAGATCCATGCACGTTCTACCGGACCATACTCTCTGGTAACACAGCAGCCGCTGGGTGGAAAGGCACAGTTCGGCGGACAGCGTTTCGGAGAGATGGAAGTCTGGGCACTGGAGGCGTACGGCGCATCTTACACCCTGCAGGAGATCCTGACCGTGAAGTCTGACGACGTGATCGGACGTGTGAAGACCTACGAGGCCATCATCAAGGGTGAAAATATTCCTGAGCCGGGTATTCCGGAGTCCTTCAAGGTGCTCTTAAAAGAGCTGCAGTCTCTGGGCCTGGATGTGCGCGTCTTAAGAGACGACAATACAGAGGTCGAGATCATGGAAACCGTAGACATGGGCGAGACAGATTTCCGCTCCCTCATCGAAGGAGACAGGAAATACCGTCAGGATGATAATCTTGGCGCTCAGGGGTATACGGAGCAGGAATTCCAGGGAGAAGAGCTGGTAGATGTGGAAGAAGAGCCGGAAGAAGATCATTACGAACTGGAATTTGAAGAAACTGATGACTTTGCATTTGATGATTTATCAGATGATGAATAG

> Merdimonas massiliensis Marseille-P3254T
ATGGACCAAAAGACACCTTATCGTATCGTCGCTTCCGGTAAAAAGGCAAAGCGTAGAGATTACTCAAAGGTTAGTGGAAAATTAGAACTTCCAAACCTGGTTGAAATTCAAACTGATTCTTTTGAGTGGTTCAAAAACGATGGAATCGCAGAAGTATTCAATGAGATTTATCCGATACAAAACTATGGAGGCAACATCCGTTTAAAGTTTTTAGGATATGAGTTTGAAGAACCGAAATACGATGCAGAAGCATCAATGTATCGGGAGTGTAACTATGCTGCTCCATTAAAGGCAAAAATGGAACTGGAGATTACAGATACGACTACCGGTGAGGTCATCCGCAAAGAGGAAGAGGTTTTCCTTGGTGATTTCCCTTTGATGACTGAAACAGGTACTTTCATTATCAATGGTGCGGAACGTGTAATTGTTTCGCAGATCGTGCGTTCTCCGGGTGCATATTTCTCTACAGGTTATGAAGAGAAGACCGGAAAGACAAGTTATAGTTGCGAATTGATTCCTAGCCGCGGTACTTGGCTGGAATTTATGACTGAATTAAAGAAAAGTTCTTTAGGCCGTCAGCTTTCTGTAAGCATCGACCGTAAGAGAAAGATCCTTTCCAGCATTTTGTTTAAAGCAATCGGTATGTCTGTTGACCTGCTGCCGAGCGAAGATCCGTTGGATACGACCCAAATGGAAACTTTCTTGCATGCCATGGGCAGAGAATGGCCGGCAGATCTAGCAATTGATGATGAAAATAGAGAATACATGAATCTGTATTTGTTGATGTATACTGCATTCTTTGGCAAATATGAAGAAGTAGAACATACATTATTGAGCGATAAAGTAAAGACGACACAAGAAGCTTTATTGTCTATTTATGAAAACCAGCGCAGTGATGAGATTCCTACATTGGATGGTTCCATCACTTTGATGAATGCGAAATTCTTTGATCCGCGCCGTTATGATCTGACAAAAGCAGGTCGTTTCAAACTAGGCAAGAAATTAAGTGCTGTTTCTCGTACATATTTAACGACATTGGCACAGGATATCGTCGATGGCGATGGCAAAGTATTTATGGAAAGCGGTACATACATCAAACGTGATGAGCGCAATGCATTGCGTGAAGTATTGGCAAAAGGTGTATATGTCACAGCTTTCCCGTTCAATCCATTGTTTAATCATCCGGATGTAGTAGAAGTTCCAACTTCTTATGGCACAGGATTAGTAGGACGTATCTTAGCTCATGATGTTGAGCTCAATGATCGAACTCTGTATGAGGGAAGCGTATTGAGCGAAGCAGATGTAGCAGACGTAGCAAAAGAATTTGACAAGATCAAAGTACAGGCCGGCGTAATTGCCAAAAAGGTTGCATTGACAAAAGAAAATGTAGCTTCTGTATTAAATTATGGACAACGCATGTATGCATTGGCCCGTTTAACAGATGCACAGGGCAATGACGTTGAAAACATGGATGGTGATCTGTTTGTAGATGGCTATACACCACGTGTAAAACCAGATGCATTGGATCCGGATACGGTAGAAGAAATTACTTCTGTTGTTGTGAAAGAAGGAAATGTATATGCTTGGTTGGTAGGTGCAGCTGTACAGGAAATCTATGTGCGCAGCAATGACAATACATTGATCAAGATCATCGGCAATGATCCATTTGCTAATAAACACACCATTACTATTTCCGACATGTATGCGTTCTATTCTTATAATTTGAACATCATGGATGGCATCGGTGAAACGGATGATATCGATATGTTGGGAAACCGCCGTATCCGTACGGTAGGAGAATTGATCCAAAACCAGTTCCGTATCGGTTTGAGCCGTATGGAACGCGTGGTAAAAGAACGTATGTCAATTGCAGAGATTGCAACATTGACGCCAAAGAAATTAACAAATATTCGTCCATTGACTGCCGCAATCAAAGAGTTCTTCTCTAGTTCACAGTTGTCACAGTTCATGGATCAGCAAAACCCATTGGCAGAATTGACCAATAAACGTCGTATTTCTGCGCTGGGTCCAGGAGGTTTGACTCGTGATCGTGCAGGCTTTGAAGTACGTGACGTTCACAGTTCTCACTACGGACGTATTTGTCCAATCGAGACCCCAGAAGGACCAAACATCGGTTTGATCTCCAACTTGACTACTTATGGTAAGATCAATGAATACGGTTTTATCCAGACACCGTATCGTATCGTAAACCCGGATGGTACAGTACAAGAAAATGCGATCTATCTTTCGGCAGATGAGGAAGCGGATTATGTCATTGCACAGGCCAATGAGGTCCGTGATGGACGCTTGGTCAACGAACATGTCGTTGCACGTAAAAACGGTGATACGATCATCGCCCGCCGCGAAGAAGTAGAATTGGCCGACGTTTCTCCAAAACAGATCGTTTCTGTCGCAACTGCCTGCGTTCCATTCTTGGAAAATGATGATGCGTCACGTGCCTTGATGGGTGCCAACATGCAGCGTCAGGCAGTACCGCTGTTGATGCCGCATTCTCCTTATGTAGGAACAGGAATCGAATATAAGATCGCAAAAGATTCCGGTGTTGGTATCGTCGCTAAAGAAGATGGTGTCGTTGAATATGTTGACTCATTGCGTATCGTAGTACGCGACGATGAGGGACAGACACATGAATATCGCATGCGTAAATTCCAGCGTTCAAATGCCGGTACAAGTATCAACCAGCGTCCGATCGTGAAAAAACATGAGCGTGTAGAAAAAGGTGACATCTTGGCAGATGGACCATCTATGGAAAATGGCGAGCTTGCCTTAGGACAAAACGTAACGATCGCATACATGACATGGTATGGTTATAACTATGAGGATGCCATCATTATGAGCGAACGCTTGGTTCGTGATGATGTCTATACTTCTATTCATATCGAAGAATATGATATTGATTGCCGTGAAACAAAATTAGGCCCAGAAGAAATTACCCGTGATATTCCAAATGTCAGCGAGAATGCACGCCGTAATCTGGACAGCCGCGGTATCGTCATGGTAGGTGCGGAAGTACAAGAAGGCGATATCCTGGTTGGTAAAGTAACGCCGAAAGGACAAAGCGAAATTTCTCCAGAAGAGAAATTGTTGTTAGCGATCTTCTCTGAAAAAGCACGTGAAGTTCGTGATAACTCCTTGAAAGTGCCGCATGGCGGTGCAGGTATCGTACATTCCATCCGCGTATTCAAACGTGAAGATGGACACGATCTGCCTCCTGGAGTAAAAGAAACAGTAAAAGTATATATCGTTCAGAAACGTAAGATTTCTGAAGGTGACAAGATGGCCGGACGTCATGGTAATAAAGGTGTCATCTCCAAAATCCTGCCGGTAGAGGATATGCCGTATATGCCGGATGGTACGCCAGTCGATATCATGTTGAACCCGTTCGGTGTACCTTCCCGTATGAATATCGGACAGGTATTGGAGATCCATTTAGGCTATGCTGCTAAGAAATTGGGTGTCAAATTTGCCACTCCGGTATTCGATGGTATTTCAAATGAAGAATTAAGTGAAATCATGCAGGAAGCAAACATGACAAAAGACGGAAAACAGGTATTGTATGATGGACGTACCGGTGAAGCGTTCGATGAACGTATTTCTGTTGGTGTCATGTACATGATCAAGTTGGCTCACATGGTTGATGATAAATTGCATGCTCGTGCAACTGGTCCATATTCACTGGTTACACAGCAGCCATTAGGTGGTAAAGCACAGAATGGTGGTCAGCGTTTTGGTGAGATGGAGGTTTGGGCACTCGAAGCATATGGAGCAGCTCATACATTGCAAGAAATCTTGACCGTGAAATCAGATGATATTCAGGGCCGTACCAAGACATACGAAGCAATTATCAAAGGTAAAGATATTCCTGAACCGGGAATTCCAGAGTCATTCCGTGTATTGATGCATGAGTTGCAGGCGTTGGCAATCGATGTTCGTTTGTTAGATGACAATGGACAAGAAGTTGATTTGTCAAAAGAGGATAATGAGCCAAGTGTCTTGCCAAGCAAACCACATGAAGAGAATACAATGCAGTCAAATGTTGCTGATGAAGAATCTGAAAAACAAGAAACAGATACTTTACAGGAACCAGATGAAGCAGATGTAGATATTGATTTTGTAGATGAAGAAAATGAAGAAGATAAGGAGGCGTAA

> Ruminococcus gauvreauii DSM 19829T
ATGGAGAAAAACAGAATACGTCCAATTACGACCGGGAAAAGTATGCGGATGAGTTACCAGAGACAAAAGGAAGTTCTGGAAATGCCCAACCTGATCGAGGTTCAGAAAGATTCATATAATTGGTTCCTGAAAGAAGGGTTAAAGGAAGTTTTTAATGATATCTCTCCGATTACCGACTACAGCGACAAGTTGAGCCTGGAGTTTGTTGATTTTACATTGTGCGAAGATGATGTCAAATATTCCATCGAAGAATGCAAAGAAAGAGATGCTACTTACGCCGCACCTTTAAAAGTAAAAGTTCGCTTATATAATAAAGAAAATGACGAGATTAATGAACACGAGATATTCATGGGCGATCTGCCTTTGATGACGCAGACAGGTACTTTTGTTATCAATGGTGCTGAACGTGTTATCGTCAGCCAGTTAGTACGTTCCCCTGGTATTTACTATGCCATCGCACATGATAAAGTTGGTAAGACACTGTATTCATCCACCGTTATCCCGAACAGGGGCGCGTGGCTTGAGTATGAGACGGATTCCAACGATATTTTTTATGTACGTGTAGACAGGACCAGAAAGGTTCCGATCACAGTACTGATCCGTGCCCTTGGAGTGAGCACTAATGCCGAGATCATAGAATTATTTGGTGAAGAGCCGAAGATTCTGGCAAGTTTTACAAAGGACACCTCCGAAAACTATCAGGAGGGTCTGCTCGAATTATATAAAAAGATCCGACCGGGTGAACCGCTCGCAGTAGAGAGTGCGGAGAGCCTGATCATGAGTATGTTCTTCGATCCCAGAAGATATGATCTGGCGAAAGTTGGACGTTATAAATTTAATAAAAAACTGATGCTTAAAAACCGTATTGCCGGACATATCCTTGCTGAGGATGTCATCGATACGATGACAGGCGAAATTATCGCGGAAAAAGGCACAGAAGTTACGAGGGAAATGGCGGATTCCATCCAGAATGCAGCCGTTCCTTTTGTGTGGATTCAGACAGAAGAGCGTAATGTCAAAGTACTGTCAAGCATGATGGTAGATATTACGAACTTTGTCGATGTCGATCCCCGGGAAGTAGGGGTTACCGAACTCGTGTATTATCCGGTACTGTCGCGAATTCTGGAGGAGAATGACAGTCTCGACGATATCAAAGAGGCCATTAAGAGAGAGATTCATGATCTTATTCCGAAGCATATAACAAAGGAAGATATTCTTGCTTCTATTAACTATAATATTCATCTGGAATACGGTCTTGGTAATGACGATGACATCGACCATCTTGGAAACAGAAGAATCCGTGCGGTTGGTGAACTGCTCCAAAACCAGTACAGAATCGGTCTGTCCAGACTGGAGAGAGTGGTCCGCGAAAGAATGACTACACAGGACATCGAGGGGATTTCCCCGCAATCCCTGATCAATATCAAACCGGTTACAGCAGCGGTGAAAGAATTTTTCGGATCTTCACAGCTGTCGCAGTTCATGGATCAGAACAACCCTCTGGGAGAGCTGACGCATAAGAGGCGTTTGTCTGCACTGGGTCCCGGCGGTCTGTCGCGAGACAGGGCAGGATTCGAGGTTCGAGACGTTCACTACTCCCATTACGGAAGAATGTGTCCGATCGAGACGCCGGAAGGTCCGAATATCGGTCTGATCAATTCACTGGCATCTTATGCCCGTATTAATGAATACGGTTTTGTTGAGGCGCCATACAGAAAGATCGATAAAACAGATCCCAAAAATCCGCGTGTCACAGATGAAGTTATCTATATGACAGCGGATGAAGAAGATGATTTCCACGTTGCTCAGGCGAATGAGCCGCTCGATGAGAATGGATATTTTGTTCATAAGAATGTATCCGGCCGTTACAGAGATGAGACTCAGGAGTATGAAAAGCAGATGTTTGATTACATGGACGTATCTCCTAAGATGGTATTCTCCGTGGCAACAGCTCTGATTCCGTTTCTGCAGAATGATGATGCCAACCGCGCGCTGATGGGATCCAACATGCAGCGCCAGGCGGTACCGCTGATGATCACGGAAGCCCCTGTGGTTGGAACCGGTATGGAGACCAAGACGGCAGTTGACTCCGGTGTCTGCATGACGGCCAAGAGAGCGGGGACGATCCTGCGCTCAACATCCAAGGAGATTGTGATCCGCTACGACGACGATGCCAGCACAGAGACGTATCATCTGACGAAATTCTTACGAAGTAATCAGAGCAACTGTTATAACCAGAAACCGATCGTGTTTAAAGGAGATCATGTAGAGGCTGGTCAGGTTGTCGCAGACGGCCCGTCCACTTCCCAGGGGGAACTGGCACTCGGCAAGAACCCGCTGATTGGTTTTATGACATGGGAAGGCTATAACTACGAGGACGCTGTACTGCTCAGCGAGAGACTCGTACAGGAAGATGTCTACACATCCATTCATATAGAAGAATACGAAGCAGAATCCAGGGATACCAAGCTGGGACCGGAAGAGATCACGAGGGATGTTCCGGGTGTCGGCGATGATGCGCTGAAAGATCTGGATGAACGCGGGATTATTCGTATTGGTGCGGAAGTCCGTGCCGGTGATATTCTGGTTGGTAAGGTGACTCCCAAGGGAGAGACTGAACTGACAGCAGAGGAGCGTCTGCTGCGTGCGATTTTCGGTGAGAAGGCGCGCGAGGTGCGTGATACCTCCCTGAAGGTTCCCCATGGGGAATACGGTATCGTTGTGGATGCCAAAGTGTTTACAAGAGAAAACGGGGATGAGCTCTCTCCTGGTGTGAATCAGGCTGTTCGCATTTATATCGCGCAGAAGAGAAAGATTTCCGTTGGTGATAAAATGGCCGGACGTCACGGTAACAAGGGTGTTGTTTCCCGTGTACTTCCGGTGGAAGATATGCCGTTTCTGCCAAACGGACGCCCGCTGGATATCGTACTGAATCCGCTGGGTGTACCATCACGTATGAATATCGGGCAGGTGCTGGAGATTCATCTGAGTCTTGCGGCCAAAGCCCTGGGATTCAACATTGCAACTCCGGTATTTGACGGAGCAAACGAAGACGACATCATGGATACGCTGGATCTGGCGAATGATTATGTGAATCTGAGCTGGGAAGAGTTCTCCGAAAAGCACAAAGATGAGCTGCTTCCGGAGGTTTATGAGTATCTGGATGAGAACAGAGAACACAGAGAACTGTGGAAGGGTGTTCCGATTTCCAGAGACGGAAAAGTCAGACTTCGTGATGGAAGGACCGGTGAATATTTTGACAGTCCGGTAACGATCGGACACATGCATTATCTGAAGCTTCATCACCTGGTAGATGACAAGATTCATGCACGTTCCACGGGACCATACTCGCTTGTTACGCAGCAGCCGCTGGGTGGAAAAGCTCAGTTCGGCGGACAGCGTTTCGGTGAGATGGAGGTTTGGGCCCTGGAAGCATACGGTGCATCATATACACTGCAGGAGATTCTGACAGTGAAGTCGGATGATGTCATCGGACGTGTGAAGACGTATGAGGCGATCATTAAAGGTGATAACATTCCTGAACCGGGAATTCCGGAATCATTTAAGGTTCTGCTCAAAGAGCTGCAGTCCCTGGGACTGGATGTCAAAGTGCTCAAGGAAGATCAGACGGAAGTCGAAATCATGGAGACCGTCGATTACGGTGAGACTGACCTGCGTTCTATTATCGAAGGAGACAAAGGATATTCATCCGATGAATCTTACGGGGAATATGGATTTTCCAAACAGGAATTCGCAGGGGAAGAGTTGATCGATGTGGAGGAACCTGAGGAAGAAGAGGAAATGATTGACCTGGAAGAAACTCTTGACGAAGAGTAG

> Ruminococcus gnavus AGR2154
ATGGAGAAAAACAGAATTCGTCCCATCACAAGTGGAAAAAGTTCTCGCATGAGCTATTCCAGACAAAAAGAAGTATTAGAGATGCCGAATCTAATCGAAGTCCAGAAAGATTCTTATCAGTGGTTTCTGGATGAAGGATTAAAAGAGGTATTTGATGATATTTCTCCGATTTCTGACTATGCAGGTCATTTCAGTCTGGAATTTGTAGATTTTACACTTTGCGAGGATGACGTGAAGTACACGATTGAAGAGTGTAAAGAACGTGATGCAACTTATGCTGCACCTTTGAAAGTGAGAGTCAGACTCTACAACAGAGAGACTGATGAGATCAACGAACATGAGATTTTTATGGGGGATCTCCCATTGATGACAAAGACTGGTACATTTGTGATCAATGGTGCTGAACGAGTTATTGTCAGTCAGCTTGTTCGTTCACCGGGAATTTATTATGGAATCGCACATGACAAGCTTGGAAAAGAGCTGTATTCTTCTACAGTAATTCCAAACCGCGGTGCGTGGCTGGAATATGAGACAGACTCCAATGACGTTTTCTATGTACGTGTAGACAGAACAAGAAAGGTGCCGATCACAGTATTGATCCGTGCACTTGGTATCGGAACAAATGCAGAGATCATTGACCTGTTTGGTGAAGAGCCAAAGATCCTTGCAAGTTTCGGAAAAGATACAGCAGAGAACTATCAGGAAGGTCTGCTTGAATTATATAAGAAGATCCGTCCGGGAGAGCCGCTTGCAGTGGACAGTGCAGAAAGTCTGATCACAAGCATGTTCTTTGATCCGAGACGTTATGATCTTGCAAAAGTCGGACGTTACAAATTCAACAAAAAACTGGCACTGAAAAACCGTATCAAAGGGCAGAAAGTGGCAGAGGATGTTGTGAATGAGCTGACAGGAGAGATTGTTGCAGAAAAAGGAACTCTGATCACAGCTGAAATTGCGGATGCGATCCAGAACAGTGGTGCTCCGTTTGTATGGGTAGAGGGAGAGGATGAGTCCCGCAATATCAAGATTCTGTCTAATATGATGGTAGATCTGCAGGAAGTTGTGGATATCAATCCGGAAGAAGTCGGAGTGACAGAGCAGGTATACTACCCTGTACTGGCAGGACTTCTGGAAGAATCTGCAGGAGATGTGGAAGAATTGAAATCTCTGATCAAGAGAGACATTCATGATCTGATTCCGAAACATATTACAAAAGAAGATATTTTAGCTTCTATTAACTATAATATCCATCTGGAATACAGAATGGGTAACGATGATGATATCGACCATCTGGGCAACAGACGTATCCGTGCGGTTGGAGAGCTTCTTCAGAATCAGTATAGAATCGGTCTGTCCAGATTGGAGAGAGTTGTTCGTGAAAGAATGACAACACAGGATCAGGACGGAGTTTCTCCCCAGTCTCTGATCAACATCAAGCCGGTGACTGCAGCCGTGAAAGAATTCTTTGGTTCTTCCCAGCTGTCTCAGTTCATGGATCAGAACAACCCGCTTGGAGAGCTGACTCACAAGAGACGTCTGTCCGCACTTGGACCTGGTGGTCTTTCCAGAGACCGTGCGGGATTTGAGGTTCGTGACGTTCACTATTCTCACTATGGAAGAATGTGTCCGATCGAGACTCCTGAAGGTCCGAACATCGGTCTGATCAACTCGCTTGCAACTTATGCGAGAATCAACGAATATGGATTTATTGAAGCTCCATATCGTAAGATCGACAAAACAGATCCGATGAACCCGACCGTTACAGAAGATGTTGTATATATGACAGCAGATGAAGAGGACAACTATCATGTAGCACAGGCGAATACACCACTGGATGAGGAAGGACACTTCCTGCATAAGAATGTATCCGGTCGTTATCGTGAAGAGACACAGGAATATGAGAGAAGCAAATTTGATTATATGGACGTGTCTCCGCAGATGGTATTCTCTGTTGCGACAGCATTGATCCCATTCCTTGAGAATGACGATGCCAACCGTGCGCTGATGGGATCCAACATGCAGCGTCAGGCAGTGCCGCTTCTGACAACAGACGCTCCGGCAGTCGGAACAGGTATGGAAGTAAAAGCAGCGGTAGACTCCGGTGTATGTATGGTTGCAGAGAGAGCTGGTGTGGTAGAAAGCTCTACATCTACAAGCATTACGATCAAACATGACGATGGAACAAAGAAAACATATAAACTGACAAAATTCTTAAGAAGTAACCAGAGCAACTGCTACAATCAGGTGCCGATCGTAGACAAAGGGGAACGTGTGGAAGCCGGACAGGTGATCGCAGACGGACCGTCTACATCCAATGGAGAGATGGCTCTTGGAAAGAACCCGCTGATCGGTTTCATGACATGGGAAGGTTACAACTACGAGGATGCTGTTCTGTTAAGCGAGCGTCTCGTTGCAGAAGACGTTTATACATCTGTTCATATTGAAGAATATGAAGCAGAAGCAAGAGATACAAAACTGGGACCTGAGGAGATTACAAGAGATATCCCTGGTGTCGGTGACGATGCACTCAAAGATCTGGATGAGAGAGGTATCATCCGTATCGGTGCAGAAGTACGTGCAGGAGATATTCTGGTCGGAAAGGTAACTCCGAAGGGAGAGACAGAGCTGACAGCAGAAGAGAGACTGCTTCGTGCGATCTTTGGCGAAAAAGCACGTGAAGTAAGAGATACTTCTCTGAAGGTACCTCACGGTGAATATGGTATTATCGTAGATGCAAAAGTATTTACAAGAGAGAACGGAGACGAACTTTCACCTGGAGTAAACCAATCCGTACGTATCTACATCGCGCAGAAGAGAAAGATCTCTGTCGGTGATAAGATGGCCGGACGTCATGGTAACAAGGGTGTTGTTTCAAGAGTGCTTCCGGTAGAAGATATGCCGTATCTGCCAAACGGACGTCCTCTGGATATCGTGCTGAACCCACTGGGTGTGCCTTCCCGTATGAACATTGGACAGGTACTCGAGATCCACTTAAGTCTTGCAGCAAAAGCACTTGGCTTTAATGTTGCAACACCTGTATTCGGTGGTGCTAACGAGGTTGACATCATGGATACACTGGATCTGGCAAATGATTATGTAAATATGGAATGGGAAGACTTTGAAAAGAAACACGGAGAGGAATTACTTCCGGAAGTGCTTCAGTATCTGTCTGACAATCGTGAACACAGAGCGCTGTGGAAAGGAGTACCGCTTTCAAGAGACGGTAAAGTACGCCTGCGTGACGGACGTACCGGAGAATATTTTGACAGCCCGGTAACAATTGGACACATGCATTACTTAAAACTTCATCATCTGGTAGATGATAAGATCCATGCACGTTCAACAGGTCCTTACTCACTGGTAACACAGCAGCCGCTGGGTGGTAAAGCTCAGTTCGGTGGACAGCGTTTCGGAGAGATGGAGGTTTGGGCTTTAGAGGCCTACGGTGCATCTTATACACTGCAGGAAATCCTGACAGTCAAATCCGATGATGTTGTGGGACGTGTCAAGACATACGAAGCAATCATCAAAGGAGAGAACATTCCGGAACCAGGTATTCCTGAGTCCTTCAAGGTACTGCTCAAAGAGCTTCAGTCTCTTGCCCTGGATGTGCGTGTACTTCGTGATGACAACACAGAAGTGGAAATCATGGAGACTGTAGATTACGGCGAGACAGACCTGCGTTCGATCATCGAAGGAAAGAAATACCGCGATGAAAAAGAATCTTTCGGAGCACATGGATTCACAGAGCAGGAATTCGTCGGGGAAGAACTGGAGAACGTAGAACCACAGGAGGAAGAGGATTTCGCTCCTGATATGGAATTGGAATTTGATGAATTCATGGATGATGAAGAATAG

> Ruminococcus torques BIOML-A6
ATGGAGAAAAACAGAATCCGTCCCATTAAAACCGGAAAAAGTTTCCGCATGAGTTACTCACGGCAGAAAGAAGTATTGGAGATGCCTAACCTCATTGAAGTTCAAAAAGATTCCTATCAATGGTTTCTTGACGAAGGACTCAAAGAGGTGTTCGACGATATTTCCCCGATCGCTGATTACAGCGGACACTTAAGTCTGGAATTCGTAGATTTCACACTTTGCGAGGACGATGTGAAATATACGATCGATGAGTGTAAAGAGCGCGATGCGACTTATGCTGCTCCCTTAAAAGTGAGAGTCCGTCTCCACAATAAAGAGACTGATGAGATTAACGAGCATGAGATTTTTATGGGAGATCTTCCGCTGATGACAAAGACGGGTACATTTGTTATCAACGGTGCAGAGCGTGTTATCGTCAGTCAGCTCGTGCGTTCTCCGGGAATTTATTATGGCATTGCTCATGATAAACTCGGAAAGAAACTGTACTCATCTACAGTGATCCCAAACCGAGGCGCATGGCTTGAATATGAGACAGACTCCAACGACGTTTTTTATGTGCGCGTCGATCGTACAAGAAAAGTTCCGATCACAGTGCTGATCCGTGCACTTGGTATCGGAACGAATGCAGAGATTGTTGATCTTTTCGGTGAAGAGCCGAAGATCCTTGCAAGCTTTACAAAGGACACTGCGGAGAGTTATCAGGAAGGTCTTTTGGAACTGTACAAGAAGATCCGCCCGGGCGAGCCGCTTGCAGTAGACAGCGCGGAAAGTCTGATCAACAGCATGTTCTTTGATCCGAGAAGATATGATCTCGCAAAGGTTGGACGTTATAAATTCAATAAGAAACTGATGCTGAAAAACCGTATTGCAGGCTGCATACTTGCAGAGGATGCGGTGAGTCAGCTTACGGGAGAGATAGTTGCTGAAAAAGGTACGAAGATTACTCGTGAACTTGCAGATAAGATCCAGAACAATGCCGTTCCTTATCTGTGGGTAGAAGGTGAAGATGAAGAGAGAAACATCAAGATCCTTTCTAATATGATGGTAGATCTTCAGGCTGTTACAGATATCGATCCTGAAGAAGTAGGTGTTACGGAGCAGGTATATTATCCGGTTTTGGCGGGGATTATCGAAGAGTCCGCAGGAGACATCGAAGAGATGAAAGCGTTGATCAAACGTGACATTCACGATTTGATCCCGAAGCATATTACAAAAGAGGACATCCTCGCGTCCATCAACTATAATATGCATCTTGAATATGGCATGGGAACGGATGATGACATTGACCATTTGGGTAACCGCCGTATCCGCGCAGTAGGAGAATTGCTCCAGAATCAGTACAGAATCGGTCTTTCAAGATTAGAAAGAGTTGTCCGTGAGCGTATGACGACACAGGATCAGGAAGGAATTTCCCCGCAGTCACTGATCAATATCAAACCGGTGACGGCAGCGGTGAAAGAGTTCTTCGGTTCTTCTCAGTTGTCTCAGTTTATGGATCAGAACAACCCGCTTGGAGAGCTGACACATAAGAGACGTCTTTCCGCACTTGGACCGGGAGGTCTTTCCAGAGATCGCGCCGGATTCGAGGTTCGAGACGTACATTATTCACACTATGGAAGAATGTGTCCGATCGAGACGCCTGAAGGTCCGAACATCGGTCTGATCAACTCTTTGGCAACATATGCGCGAATTAATCAGTATGGATTTGTTGAAGCGCCATATCGTTGGATTGATAAGTCTGATCCGGAAAATCCGGTCGTTACAGAAAAAGTTGTTTATATGACAGCTGACGAAGAAGACAATTATCATGTGGCACAGGCGAATACACCGCTTGATGAAGAAGGCCACTTTATTCATAAAAATGTATCCGGTCGTTACAGAGAGGAAACACAGGAATACGAGAGAAGCAAGTTCGATTACATGGATGTTTCTCCGAAGATGGTATTCTCAGTCGCTACGGCTCTGATTCCATTCCTTGAAAACGACGATGCCAACCGTGCTCTTATGGGATCGAACATGCAGCGTCAGGCAGTTCCGCTTCTGACGACAGAGGCTCCGGTAGTCGGTACGGGTATGGAAGTAAAAGCTGCCGTTGACTCGGGAGTATGTGTTGTCGCAGAACGGGCGGGAACAGTAGAAAGCTCTACGTCAAAAGAGATCGTTGTCCGCGAAGAAGACGGCAAGAAGACATCTTATAAGCTGACAAAATTCCAGCGAAGCAACCAGAGTAACTGTTACAATCAGCGTCCGATCGTTAATAAAGGCGACGTTGTTGCGGCAGGACAGGTTATTGCAGATGGACCGTCTACATCAGGCGGAGAGATGGCTCTTGGTAAGAACCCGCTCATCGGTTTTATGACATGGGAAGGTTATAACTACGAGGATGCTGTTCTTCTGAGTGAGAGACTTGTACAGGATGATGTTTATACTTCTGTTCATATCGAAGAATATGAGGCAGAGGCAAGAGATACAAAACTCGGACCTGAAGAGATCACGAGAGATATTCCGGGCGTCGGCGATGATGCGTTGAAAGACCTTGATGAGAGAGGAATCATCCGTATCGGTGCGGAAGTGCGCGCCGGAGATATTCTCGTCGGAAAAGTAACTCCGAAAGGAGAGACAGAGCTTACGGCTGAGGAGAGACTTCTCCGTGCGATTTTCGGAGAGAAAGCCCGTGAAGTAAGAGATACATCCTTGAAAGTGCCGCACGGTGAGTATGGTATCGTTGTAGATGCGAAAGTATTTACAAGAGAAAACGGCGACGAGCTTTCACCCGGGGTAAATCAGGCGGTCAGAATTTACATCGCGCAGAAGAGAAAGATATCTGTAGGAGATAAGATGGCCGGACGTCACGGTAACAAGGGTGTCGTTTCCCGTGTGCTTCCGGTAGAGGATATGCCGTTTCTTCCGAACGGGCGCCCGCTGGATATTGTTTTGAATCCGCTTGGTGTGCCGTCTCGTATGAATATCGGACAGGTGCTTGAGATCCACTTGAGTCTTGCGGCGAAAGCTCTTGGATTTAACATTTCTACGCCTGTCTTTGACGGAGCAAACGAGATCGACATTATGGATACTCTTGATCTGGCAAATGATTATGTCAATCTTGAGTGGGAAGAGTTTGAGAAAAAGCATGGACAGGAGCTTCTTCCGGAAGTATTGCAGTACCTGTCTGACAATAGAGAACACAGAAACCTTTGGAAAGGCGTTCCGCTCTCAAGAGACGGTAAAGTGCGTTTGAGAGACGGACGTACAGGTGAGTATTTCGACAGTCCGGTAACAATCGGACACATGCACTACCTGAAACTTCACCATCTTGTAGATGATAAGATCCATGCGCGTTCTACAGGTCCTTACTCCCTCGTTACGCAGCAGCCGCTCGGTGGTAAAGCACAGTTCGGCGGACAGCGTTTCGGAGAGATGGAAGTTTGGGCGCTGGAGGCGTACGGCGCATCTTATACACTGCAGGAGATCCTGACAGTGAAGTCCGACGACGTTGTAGGTCGTGTGAAGACTTACGAGGCGATCATCAAAGGAGAAAATATACCGGAACCGGGTATTCCGGAGTCATTTAAGGTGCTTTTAAAAGAGCTTCAGTCTCTTGCGTTGGATGTGCGTGTCCTGCGTGATGACAATACAGAAGTAGAGATTATGGAGAACGTAGATTACGGCGAGACAGATCTGCGTCACATTATCGAAGGAGACAGAAAGTACCGTGATGAGAATGAATCTTTCGGTGATCACGGATTTAGTGAGAAGGAGTTTGTAGGCGAGGAACTCGAGGATGTTGAACCTGAGGAAGAGCCGGATGATGATGCCCCGGTGGACATTGAGTTTGACGAGTATTCCGATTATGAGGAAGAATAA
