# Supplementary material for: Enterocloster alcoholdehydrogenati sp. nov., a Novel Bacterial Species Isolated from the Feces of a Patient with Alcoholism
Source: Curr Microbiol. 2023 Apr 19;80(5):187. doi: 10.1007/s00284-023-03285-1 (PMC10115706; doi:10.1007/s00284-023-03285-1)
Supplement: Supplementary file 4 — Supplementary file4 (TXT 62 KB) [file 284_2023_3285_MOESM4_ESM.txt]

> strain C5-48T
ATGGCAAAGCAGATTAAATATGGCGTAGAAGCCCGCAAGGCACTGGAAGCAGGCGTAAATCAGTTAGCAGATACCGTTCGCGTGACATTAGGACCGAAGGGACGCAACGTAGTTCTTGACAAGTCCTTTGGCGCACCGTTAATCACAAACGACGGTGTTACCATCGCAAAGGAGATCGAACTGGCAGATGCATTTGAGAACATGGGCGCGCAGCTGATCAAGGAAGTTGCTTCCAAGACAAACGATGTAGCAGGCGACGGAACCACCACAGCTACCGTACTGGCACAGGCCATGGTAAATGAAGGAATGAAGAACCTGGCGGCAGGTGCAAACCCGATCGTCTTAAGAAAGGGAATGAAGAAGGCTACTGACGCAGCAGTTGAGGCAATCAAGGCTATGAGCAAGCCAGTGGGCGGCAAGGCTCAGATCGCAAGAGTAGCAGCTATTTCCGCTTCTGATGATGAGGTTGGTACAATGGTAGCTGATGCTATGGAGAAGGTTTCCAAGGACGGTGTTATCACCATCGAGGAATCCAAGACCATGAAAACAGAGCTGGATCTGGTAGAAGGTATGCAGTTTGACAGAGGTTACCTGTCCGCATATATGTGCACCGATATGGATAAGATGGAGGCAAATCTGGACGATCCATACGTTCTGATCACTGACAAGAAGATCTCCAACATTCAGGATCTGCTGCCTCTGTTAGAGCAGATCGTAAAGATGGGCGCAAGACTGCTGATTATCGCTGAGGATGTTGAGGGTGAGGCTTTAACAACCCTGATCGTGAATAAATTAAGAGGTACTTTCAATGTAGTTGCTGTTAAGGCCCCTGGCTACGGCGACAGAAGAAAAGAGATGCTTCAGGATATCGCTATCCTGACCGGCGGTACCGTAATCTCCGAGGAAGTTGGTCTGGATCTGAAGGATGCTACCATGGAGCAGTTAGGCCGTGCAAAATCCGTTAAGGTACAGAAGGAAAATACCATTATCGTTGACGGTGAGGGCGACAAGGAGGCAATCGCCGCAAGAGTGGCTCAGATCCGCAAGCAGATTGGCGAGACAACATCTGATTTCGACAAGGAGAAGCTGCAGGAGCGTCTGGCTAAGCTGGCAGGCGGCGTAGCTGTTATCCGTGTAGGCGCTGCTACCGAGACAGAGATGAAAGAAGCGAAACTTCGTATGGAGGATGCGTTAAACGCAACCCGCGCAGCTGTTGAGGAAGGCATCATCGCAGGCGGCGGTTCTGCATACGCACACGCTACCGTTGACGTGCAGAAGGTAGTAGACGGTCTGGAAGGCGACGAGAAAACCGGTGCTAAGATTATCTTAAAGGCACTGGAAGCTCCTCTGTTCCATATCGTAGCAAATGCAGGTCTGGAAGGCGCTGTGATTGTAAATAAGGTAAAGGAGTCTGCAGTAGGTCAGGGCTTTGACGCATACAACGAGGAATTTGTTGATATGATCGAGGCTGGTATTCTGGATCCTGTAAAGGTTACAAGAAGCGCTCTGCAGAATGCTACCAGCGTTGCGTCTACTCTGCTCACCACTGAGTCTGTAGTTGCAGCAATCAAGGAGCCGGCTCCAGCAGCACCAGCAGCACCTGATATGGGCGGAATGTACTAA

> Clostridium amylolyticum DSM 21864T
ATGGCTAAGATGATTAAATTCAGTGAAGAAGCAAGAAGAGCTATGCAAAGTGGTGTAGACCAACTTGCTGATACAGTTAAAGTTACACTTGGACCTAAAGGAAGAAATGTTGTACTTGATAAGAAATTTGGATCACCATTAATAACAAACGACGGTGTTTCTATAGCAAGGGAAATTGAGTTAGAAGATCAATTTGAAAATATGGGAGCTCAGCTAGTAAAAGAAGTTGCTACTAAAACCAATGATGTAGCAGGTGATGGAACTACCACAGCAACATTATTAGCTCAAGCTATTATAAGAGAAGGCTTAAAGAACGTTACAGCTGGTGCAAATCCAATGCAGCTTAGGAATGGTATTAAAATGGCTGTAGATAATGCTGTAGAAGGAATTAAAGGTATTTCAAGACCTGTAGAAGGAAAAGAAGATATAGCAAGAGTAGCTGCTATTTCTGCATCAGATGAAGAAATAGGTAAGCTTATAGCAGATGCTATGGAGAAGGTTGGAAACGAGGGTGTAATCACCGTAGAAGAATCCAAATCTATGGGTACTGAATTAGATGTTGTTGAAGGAATGCAATTCGACAGAGGATATGTATCTCCTTACATGGTTACAGATACAGAAAAAATGGAAGCTGTGCTAGATAATCCATATATACTTATCACTGATAAGAAAATTACCAACATTCAAGAAATACTTCCAGTATTAGAGCAAATAGTTCAATCAGGAAGAAAGCTTCTTTTAATTGCTGAAGATATTGAAGGAGAAGCATTAGCTACATTAGTTGTTAACAAGTTAAGAGGAACCTTTACTTGCGTAGCAGTTAAAGCACCAGGATTTGGTGACAGAAGAAAAGAAATGCTTCAAGATATCGCAATATTAACAGGTGGAGAAGTTATCTCCGAAGAGCTTGGACATGATTTAAAAGAAACTACATTAGAAATGCTAGGTCAAGCTGAAAGCATTAAAGTTTCCAAAGAAAATACCACTGTTGTTAATGGAAAAGGTGATAAGAGCGAAATCCATAACAGAGTATCTATGATAAAATCTCAAATAGAAGAAACAACTTCTGAGTTTGATAGAGAAAAACTTCAAGAAAGACTTGCAAAACTAGCAGGTGGAGTTGCAGTGATTAAAGTTGGAGCTGCTACTGAAACAGAACTTAAAGAAAGAAAGCTAAGAATAGAAGATGCTCTTGCAGCAACAAAAGCTGCTGTAGAAGAAGGAATCGTACCTGGTGGTGGAGTAGCTTACGTAAATGTTATTAAAGGTGTTGCTTCATTAACATCACAAGATTCTGATACTCAAGTGGGCATAAACATCATAGTTAAAGCTTTAGAAGAACCAATGAGACAAATAGCTATAAATGCTGGGGTAGAAGGTTCAGTAGTTATAGAAAAAATTAAAAACAGCGAAAATGGTATGGGATACGATGCTTTACGTGATGAGTATGTTAACATGATAAAAGCAGGTATAGTAGACCCAACTAAGGTTACAAGATCTGCACTACAAAATGCAGCCTCTGTTGCAGCAACCTTCTTAACCACAGAAGCAGCTGTAGTAGACATCCCAGAAAAGAACCCAGCACCAATGCCTGGAGCACCAGGAATGGGCATGGACGGTATGTACTAA

> Clostridium baratii 771-14
ATGGCTAAAATGATTAAATTTGGTGAAGAATCAAGAAGAGCAATGCAAATAGGTGTTGATAAATTAGCAGATACAGTAAAAGTAACACTTGGTCCTAAAGGAAGAAATGTTGTATTAGATAAAAAGTTTGGATCACCACTTATAACAAATGATGGTGTTTCAATTGCAAGAGAAATAGAACTTGAAGATCCATATGAAAATATGGGAGCGCAATTAGTTAAGGAAGTAGCAACAAGAACTAACGATGTTGCAGGGGATGGTACTACTACAGCAACACTTTTAGCTCAAGCTATAATAAGAGAAGGTCTTAAAAATGTTACTGCTGGAGCAAATCCAATGCTTATAAGAAATGGTATAAATATGGCTGTTGAAAAAGCAGTTAAAGAAATTAAAGATATATCAAGACCTGTAAATGGTAAAGAAGATATTGCAAGAGTTGCAGCAATTTCAGCAGCGGATGAAACAATAGGAAGCCTTATTGCGGATGCTATGGAAAAGGTAGGCAATGAAGGCGTTATAACTGTTGAAGAATCAAAATCAATGGGAACAGAATTAGATGTAGTTGAAGGTATGCAATTTGATAGAGGATATGTATCAGCTTATATGGTAACAGATACAGAAAAAATGGAAGCTGTATTAGATAATCCATATATTTTAATAACAGATAAAAAGATTTCTAACATACAAGAAATACTTCCTATATTGGAACAAATAGTTCAAGCAGGTAAAAAGCTTTTAATTATAGCTGAAGATATTGAAGCTGAAGCTATGGCAACATTAGTTGTTAATAAGTTAAGAGGAACATTTACTTGTGTTGCAGTTAAGGCTCCTGGATTTGGAGATAGAAGAAAAGAAATGCTTCAAGATATAGCAACTCTTACAGGTGGAGAAGTTATATCAGAAGAACTTGGAAAAGATCTAAAAGAAGTTTCATTAGAAAGTTTAGGTCAAGCCGAAAGCGTAAAAGTAAATAAAGATAATACAACTATAGTAAACGGAAAAGGTGCTACAGAACAAATTAAAGCAAGAATTAATCAAATAAAGAGTCAATTAGAAGAAACAACTTCAGAATTTGATAAAGAAAAATTACAAGAAAGACTTGCTAAATTATCAGGAGGAGTTGCAGTAATTAAAGTTGGTGCAGCAACTGAAACTGAACTTAAAGAAAGAAAATTAAGAATAGAAGATGCATTAGCTGCAACAAAGGCTGCTGTTGAAGAAGGTATAGTACCTGGTGGTGGAACTGCTTATGTTAATGTATTAAATAAAGTATCAGAGTTAACATCAGATATATATGATACAAAAGTAGGTATTGATATTATAGTTAGAGCATTAGAAGAACCAATGAGACAAATTGCAACTAATGCAGGTGTTGAAGGTTCAGTAATAATAGAAAAGGTTAGAAATAGTGAAGTTGGAATTGGATATGATGCTTTACATGGAGATTATAAAAATATGATAAAAGCAGGTATTGTTGATCCGACTAAGGTTACAAGATCAGCACTTCAAAATGCTGCATCAGTAGCTTCAACATTCTTAACAACAGAAGCAGCTGTTGTTGATATTCCTAAAAAGGAAGAACCTATGACTCCACCAGGAGGAATGGGTATGGATGGAATGTATTAA

> Clostridium butyricum DSM 10702T
ATGGCTAAAATGTTAAAATTCGGAGAAGAAGCAAGAAGAGCTATGCAAATTGGTGTAGATAAATTAGCTGATACAGTTAAAGTTACTTTAGGTCCAAAAGGAAGAAATGTTGTTTTAGATAAAAAATTTGGTGCACCATTAATAACAAATGATGGTGTTTCAATTGCAAGAGAAATAGAATTAGAAGATCCATATGAAAATATGGGAGCTCAATTAGTTAAAGAAGTTGCAACTAAAACTAATGACGTTGCAGGAGATGGTACTACAACTGCTACATTATTAGCACAAGCTATAATCAGAGAAGGATTAAAAAATGTAACAGCAGGTGCTAATCCAATTTTACTTAGAAATGGTATAAAAGTAGCTGTTGAAAAGGCAGTTGAAGAAATTAAAAAGAATTCTAAACAAGTAGAAGGAAAAGAAGACATTGCTAGAGTTGCTGCTATTTCTGCTGCTGATGAAGAAGTTGGTCAATTAATTGCAAATGCTATGGAAAAAGTAGGTAATGAAGGTGTTATCACTATTGAAGAATCTAAATCAATGGGAACTGAATTAGATGTAGTTGAAGGAATGCAATTTGATAGAGGATATGTATCACCTTACATGGCTACAGATACTGAGAAAATGGAAGCTGTTTTAGAAAATCCATATATCTTAATAACAGATAAGAAAATAACAAACATACAAGAAATATTACCTATACTTGAAGAGATAGTAAAGACAGGTAAGAAACTATTAATCATTGCTGAAGATATTGAAGGTGAAGCAATGGCAACATTAGTAGTTAATAAATTAAGAGGAACATTTACTTGTGTAGCTGTTAAGGCACCAGGATTTGGTGATAGAAGAAAAGAAATGCTACAAGATATTGCTATCTTAACTGGTGGTACTGTAATTGCTGAAGAATTAGGAAGAGATTTAAGAGAAGTTACTATAGATATGTTAGGAACTGCTGATAGCGTTAAAGTAAGCAAAGAAAACACAGTTATCGTTAATGGTAAAGGAAATTCAGCAGAAATTAAAGAAAGAGTTAATCAAATAAGAGCTCAAATAGAAGAAACTTCTTCAGAATTTGATAAAGAAAAGTTACAAGAAAGATTAGCAAAACTTGCAGGTGGAGTTGCTGTAATTAAAGTTGGTGCAGCTACAGAAACTGAATTAAAAGAAAAGAAATTAAGAATTGAAGATGCATTAAATGCAACAAAGGCTGCTGTTGAAGAAGGTATAGTAGCTGGTGGTGGAACAGCTTATGTTAATGTAATCAATGAAGTTGCAAAATTAACATCTGATGTTCAAGATAGTCAAATCGGTATAAATATAATAGTTAAAGCATTAGAAGAACCAGTAAGACAAATCGCAATCAATGCTGGTGTTGAAGGTTCAGTAATAATTGAAAAAGTTAAAAATAGTGAACCAGGTGTAGGATATGATGCTTTACATGATGAATATAAGAATATGCTTAAATCAGGTATAGTTGATCCAACTAAGGTTACAAGATCAGCACTTCAAAATGCTGCATCTGTAGCATCTACATTCTTAACAACTGAAGCTGCTGTAGCTGATATTCCATCTAAAGATCCTGTAATGCCAGGTGGAGCTCCAGGAATGGGAATGGACGGAATGTACTAA

> Clostridium cadaveris AGR2141
ATGGCAAAGAACATAATTTTTGGAGAAGATGCAAGAAGATCTATGCAAAAAGGTGTAGATACTTTAGCTAATACAGTAAAAGTTACTTTAGGACCTAAAGGAAGAAACGTTGTTTTAGACAAAAAGTTTGGAGCACCACTTATAACTAATGATGGTGTTACAATAGCAAGAGAAATAGAATTAGAAGATCCATATGAAAATATGGGAGCTCAACTTGTAAAAGAAGTTGCAACTAAGACTAATGATGTAGCAGGAGATGGAACAACAACTGCAACATTACTTGCTCAAGCTATAATTAGAGAAGGATTAAAGAACGTTACAGCTGGTGCAAATCCAATGATGATAAGAAATGGAATAAAGGTAGCTGTAGATAAAGCTGTAGAAGAATTAAGAAGTATTTCTAAGCAAGTAGAAGGAAAAGAAGACATAGCAAGAGTTGCTGCAATATCATCTGCAGATGAAGAAATCGGACAATTAATAGCAAATGCTATGGAGAAAGTAGGAAATGAAGGAGTTATAACTGTTGAAGAATCTAAGTCTATGGGAACAGAGTTAGACATAGTTGAAGGAATGCAGTTTGATAGAGGATATGTTTCATCTTATATGGTAACTGACACTGAAAAGATGGAAGCATCATTAGATAATCCATATATATTAATTACAGATAAGAAGATAACAAACATTCAAGATTTACTTCCAGTTCTTGAGCAAATAGTTCAACAAGGAAGAAAACTTCTTATAATAGCAGAAGACATAGAAGGAGAAGCTATGGCAACTCTAGTTGTAAACAAACTAAGAGGAACATTTACATGTGTAGCTGTTAAGGCTCCAGGATTTGGAGATAGAAGAAAAGAAATGCTTCAAGATATAGCAATATTAACAGGCGGAACAGTTATATCTGAGGAACTAGGCCATGACCTTAAGGAAATCACTTTAGATGCTTTAGGAACTGCAGAAAGCGTAAAGATAAGCAAGGATAATACAACTATAGTAAATGGCAAGGGTAATAAAGAAGAAATTCAAAACAGAGTTCATCAAATAAGAACTCAATTGGAAGAAACAACTTCTGAATTTGACAAGGAAAAGCTTCAAGAAAGACTAGCTAAATTAGCTGGAGGAGTTGCTGTTATAAAAGTTGGAGCAGCTACAGAGACAGAACTTAAAGAAAAGAAACTTAGAATAGAAGATGCTCTAGCAGCAACAAAAGCAGCAGTAGAAGAAGGAATTGTTCCAGGAGGCGGAACTGCATTTGTAACTATCTTAAATAAAGTTGCAGAATTAAAATTAGATGATGCAGATGCTCAACTTGGTATAAATATAATAGCTAAATCTTTAGAAGAGCCAATGAGACAAATAGCTTGTAATGCAGGGGTTGAAGGTTCAGTTATAATAGAAAAGGTAAGAAACAGTGAAGTTGGAGTAGGATACGATGCATTAAAAGGACAGTATGTAAACATGATAAAAGCTGGTATTGTAGATCCAACTAAGGTTGCTAGATCAGCATTACAAAATGCAGCTTCTGTAGCATCTACATTCCTAACAACTGAAGCTGCTGTGTGTGATATTCCTGAGAATAATCCAGCACCAGCTATGGGACCACAAGGAATGGGTATGGATGGAATGTACTAA

> Clostridium celatum DSM 1785T
ATGGCAAAGATGATTCAATTTGGTGAAGAAGCAAGAAGAGCTATGCAAGTTGGTGTTGATAAGCTTGCTGATACAGTTAAAGTAACTTTAGGACCTAAAGGAAGAAATGTTGTTTTAGATAAGAAGTTTGGATCACCACTTATAACTAATGATGGTGTTTCAATTGCGAGAGAAATAGAATTAGAAGATCCATATGAAAATATGGGAGCACAACTTGTAAAAGAAGTTGCAACAAAGACAAATGATGTTGCTGGTGATGGTACTACAACAGCTACTCTTTTAGCTCAAGCTATTATAAGAGAAGGACTAAAAAATGTTACAGCAGGGGCTAACCCAATGTTACTTAGAAATGGTATAAGAAAGGCTGTAGAAACTGCAGTTAATGAGATTTTACAAATTTCAAAGCCTGTAAGTGGAAAAGAAGATATAGCTAGAGTTGCGGCAATATCAGCAGCTGATGATGAAATTGGTAAATTAATTTCTGATGCTATGGAGAAAGTAGGAAATGAGGGTGTTATTACTGTAGAAGAATCTAAATCAATGGGTACTGAATTAGATGTAGTTGAAGGTATGCAGTTTGATAGAGGATATATCTCTCCATATATGGTTACAGATACAGAAAAGATGGAAGCTATTTTAGATAATCCACTTATATTAATAACTGATAAAAAGATATCAAATATTCAAGAAATATTACCAGTATTAGAACAAATAGTTCAATCAGGTAAAAAACTGTTAATCATTGCTGAAGATATTGAAGGAGAAGCAATGGCTACTTTAGTAGTTAATAAATTAAGAGGAACATTTAATTGTGTTGCTGTTAAAGCTCCAGGATTTGGTGATAGAAGAAAAGAAATGCTTCAAGACATAGCTATTTTAACTGGTGGTCAAGTAATTTCTGAAGAGTTAGGTAGAGATTTAAAAGAAACTACATTAGATATGCTTGGTCAAGCTGAAAGTGTTAAAATTTCTAAAGAAAATACTACTATTGTAAATGGTAGAGGAGATAGTTCTGCAATAAAAGATAGAGTTAATCAAATAAAAATTCAAATAGAAGAAACTACTTCAGAATTTGATAAAGAAAAATTACAAGAAAGGTTAGCTAAGCTTGCTGGTGGTGTTGCAGTAATTAAAGTTGGTGCTGCTACGGAAACAGAGCTTAAAGAAAGAAAGCTTAGAATAGAAGATGCTTTAGCTGCAACTAAAGCTGCTGTTGAAGAAGGTATAGTACCAGGTGGTGGAACAGCTTACGTTAATGTTATTAATAAAGTTGCAGAATTAAAATCAGAAGTAGCTGATACTCAAGTTGGTATCAATATAATAGTTAGAGCTTTAGAAGAGCCAATGAGACAAATTGCTACTAATGCAGGTGTTGAAGGTTCAGTAATAATTGAAAGAGTTAAAAATTCTGAAGTTGGAATGGGATATGATGCATTACATGATGAATATGTAAATATGCTTAAAGCTGGTATAGTTGATCCAACTAAGGTAACAAGAAGTGCACTTCAAAATGCTGCATCTGTTGCATCAACATTCTTAACAACTGAAGCTGCAGTAGTAGATATTCCACAAAAAGAAGCTCCAATGCAAGGTGCACCAGGAATGGGTGGAATGGACGGAATGTATTAA

> Clostridium fessum SNUG30386T
ATGGCAAAGGAAATTAAATATGGCGTAGAAGCCAGAAAAGCCCTGGAAGCGGGCGTAAATCAGTTAGCAGATACCGTAAGAGTTACATTAGGACCGAAAGGCAGAAACGTAGTTCTGGATAAATCCTTCGGTGCTCCGCTCATTACCAACGATGGTGTGACCATTGCGAAGGAGATCGAGCTGGCAGACCCGTTTGAGAACATGGGCGCACAGCTGGTGAAGGAAGTAGCAACCAAGACCAACGATGCAGCTGGTGATGGTACTACAACCGCAACCGTTCTGGCCCAGGCGATGATCAACGAAGGTATGAAGAACCTGGCAGCAGGTGCTAACCCGATCATCATGAGAAAGGGTATGAAGAAAGCCACAGATGCAGCCGTAGAGGCAATCAAAGGCATGAAGAAGGACGTTAAGAGCCAGGCAGATATCGCAAGAGTCGCTGCTATCTCTTCCGCTGATGAGGAAGTAGGCCAGATGGTAGCAGACGCGATGGAGAAGGTTTCCAAAGACGGTGTTATTACCATTGAAGAGTCCAAGACTATGAAGACCGAGCTTGATCTGGTAGAAGGCATGCAGTTTGACCGTGGCTATGTATCTGCATACATGGCAACTGATATGGAGAAGATGGAAGCCGTTCTGGACGATCCGTACATCTTAATTACCGATAAGAAGATCTCCAACATTCAGGAGATTCTGCCGCTGCTGGAACAGCTGGTACAGTCTGGTTCCAAGCTGCTCATCATCGCTGAGGACATTGAGGGCGAGGCGCTGACCACCCTGATTGTCAATAAGCTGAGAGGTACTTTCACCGTTGTTGGTGTGAAGGCTCCGGGTTACGGCGATAGAAGAAAAGAAATGTTAAAGGATATCGCAACCCTGACCGGCGGTACTGTTATTTCCGAGGAACTGGGACTTGAATTAAAGGATACCACCATGGATCAGCTTGGTCGTGCGAAATCCGTTAAAGTTCAGAAAGAGAACACCATCATCGTAGATGGCTGCGGCGATAAGAAAGCCATCGCAGACCGTGTGGCTCAGATTAAGGCTCAGATTGAGGAAACCACTTCTGATTTTGACCGTGAGAAACTGCAGGAGAGACTGGCTAAGATGGCTGGCGGCGTAGCCGTTATCCGTGTTGGTGCAGCGACCGAGGCTGAGATGAAGGAAGCTAAGATGCGTATGGAAGATGCCCTGTCCGCAGCAAAGGCAGCTGTTGAGGAAGGCATCATCGCAGGCGGCGGATCTGCATATGTTCACGCAGCAGCAGAAGTTCAGAGGGTAGTAGACGGACTGGAAGGCGACGAGAAGACCGGCGGCCGTATCGTCCTGAAAGCTCTGGAAGCTCCGCTGTTCCACATCGCAGCAAACGCAGGTCTGGAAGGCTCTGTTATCATCAACAAGGTAAAAGAGTCCCCGGTAGGCGTAGGTTACGATGCTTACAATGAGGAATACGTAGATATGGTAGAAGCAGGCATCCTGGATCCGGCAAAGGTAACCAGAAGTGCCCTGCAGAACGCAACCAGCGTTGCATCTACCCTGCTTACAACCGAGTCCGCAGTTGCCAACATCAAAGAAGATGCACCGGCAGGTCCGGCAGCAGGCGCTGGCATGGGCGGCATGATGTAA

> Clostridium ljungdahlii DSM 13528T
ATGGCAAAAAGTATTTTATTCGGTGAAGATGCAAGAAAATCAATGCAAGAAGGCGTAAACAAGTTAGCAAATGCAGTAAAAGTTACACTTGGACCTAAGGGAAGAAATGTAGTACTTGATAAGAAATTTGGTTCACCACTTATAACAAATGATGGTGTTACAATAGCAAAGGAAATAGAATTAGAAGATCCATATGAAAATATGGGAGCACAGCTTGTAAAAGAAGTTGCTACAAAGACAAATGATGTAGCAGGAGATGGAACAACTACAGCTACTTTACTTGCTCAAGCAATAATAAGAGAAGGATTAAAAAATGTTACAGCTGGAGCAAATCCAATGCTTATAAGACAAGGTATAAAGATAGCTGTAGATAAGGCTGTAGAAGAAATAAAGAAAATTTCAACAACTGTAAAAGGAAAAGAAGATATAGCAAGAATTGCAGCTATATCAGCTTCTGATGAAGAAATAGGTAAATTAATAGCTGATGCTATGGAAAAGGTAGGCAACGAAGGTGTCATAACTGTTGAAGAATCAAAAACTATGGGAACTGAATTAGACGTAGTTGAAGGTATGCAGTTTGACAGAGGTTATTTAAGCCCATATATGGTTACTGATTCAGAAAAAATGGAAGCTGCAATAGAAGATCCATATATATTAATAACAGACAAGAAGATATCAAATATTCAAGATATATTACCATTACTTGAGAAAATAGTTCAGCAGGGAAAGAAATTACTTATAATAGCTGAAGATGTAGAAGGAGAAGCACTTGCAACTTTAGTTGTAAATAAGTTAAGAGGAACATTTACTTGTGTAGCAGTAAAAGCACCTGGATTTGGTGATAGAAGAAAAGAAATGCTTCAGGATATAGCAATACTTACTGGAGGACAGGTAATATCAGAAGAATTAGGAAGAGATTTAAAAGAAGCTGAATTAGAAGATTTAGGAAGAGCTGAATCTGTAAAGATAGACAAAGAAAATACTACTATAGTAAATGGACGTGGAGATAAAAAAGCTATAGCAGATAGAGTATCACAGATTAAGGTTCAAATAGAAGAAACTACTTCAGATTTCGATAAAGAAAAACTTCAAGAAAGACTTGCAAAACTTGCAGGTGGAGTAGCTGTAGTAAAAGTTGGAGCAGCAACTGAAACTGAATTAAAAGAGAAAAAATTGAGAATAGAAGATGCACTTGCAGCTACAAAAGCAGGTGTTGAAGAAGGTATGGTACCAGGAGGCGGAACTGCTTATATAAATGCAATTCCAGAAGTTGAAAAATTAACTTCAGATGTACCAGATATAAAAGTTGGTATAGACATAATAAGAAAAGCATTAGAAGAGCCAATTAGGCAGATATCAAGCAATGCCGGCGTTGAAGGATCAGTAATAATTGAAAAAGTTAAAAATAGTGAAATTGGCGTTGGATATGATGCATTAAAAGGCGAATATGTAAACATGGTAGAAAAAGGTATTGTAGATCCAACTAAAGTTACAAGATCAGCACTTCAAAATGCAGCATCCGTAGCAGCTACATTCTTAACTACAGAAGCAGCAGTTGCAGATATTCCAGAAAAAGCACCTGCAGGTCCAGCAGCAGGTGCACCAGGAATGGGCGGAATGGAAGGAATGTATTAA

> Clostridium methoxybenzovorans SR3T
ATGGCAAAACAGATTAAATATGGCGTAGATGCCAGAAAAGCACTTGAGTCCGGAGTTAATCAGTTAGCAGATACCGTTCGTGTAACATTGGGACCTAAGGGAAGAAACGTTGTACTGGATAAATCCTTTGGCGCACCTTTGATCACAAACGATGGTGTTACCATTGCAAAAGAGATCGAGCTGGAGGATGCCTTTGAGAATATGGGCGCTCAGCTTGTAAAAGAAGTTGCTACAAAGACCAATGACGTGGCCGGTGACGGTACCACAACTGCAACTGTTCTGGCTCAGGCTATGATCAATGAAGGAATGAAGAACCTGGCAGCAGGCGCAAACCCAATCGTTTTAAGAAAGGGTATGAAAAAAGCCACAGAAGCAGCAGTAGAAGCTATTGCAAAGATGAGCGAGCCGATCAAAGGCAAGGCATCCATCGCAAGAGTAGCAGCTATTTCCGCATCAGATGATGAGGTTGGCGAGATGGTAGCTGACGCTATGGAGAAGGTTTCCAACAACGGTGTTATCACCATTGAAGAATCCAAGACCATGAAGACAGAGCTGGATCTTGTGGAAGGTATGCAGTTTGACAGAGGTTATATCTCTGCTTATATGTGCACCGATATGGAGAAGATGGAAGCTAATTTAGACGATCCATACATTCTCATTACCGATAAGAAGATCTCAAACATTCAGGAGATCCTTCCTTTATTAGAGCAGGTAGTTCAGTCCGGCGCAAGACTTCTCATCATCGCAGAAGATGTGGAAGGCGAGGCTTTAACCACCTTAATCGTTAATAAATTAAGAGGTACCTTCAATGTCATCGCTGTAAAGGCTCCAGGCTACGGCGACAGAAGAAAAGAGATGTTACAGGATATCGCTGTTTTAACAGGCGGTACCGTGATTTCCGATGAATTAGGCTATGAGCTTAAGAATGCAACCCTTGATCTCTTAGGACGTGCAAAATCCGTTAAGGTTCAGAAGGAAAATACCGTGATCGTGGACGGCTGCGGCGATAAGGAAGCAATCACCGCAAGAATCGGCCAGATCAAGGGCCAGATCGAAGAGACCACTTCTGATTTTGACAGAGAAAAATTACAGGAAAGACTAGCAAAATTATCCGGCGGCGTAGCAGTGATCCGTGTAGGCGCTGCAACAGAGACCGAGATGAAAGAAGCAAAGCTTCGTATGGAAGACGCTTTATCCGCAGCAAGAGCAGCTGTTGAGGAAGGCGTTATCGCAGGCGGCGGTTCTGCTTACGTTCATGCGATCAACCAGATCGAAGACACTGTAAAGGAACTGGAAGGTGATGAGAAGACCGGAGGAAAGATCATCTTAAAGGCACTCGAAGCTCCTTTATACCACATCGTAGCCAATGCAGGTCTGGAAGGAAGCGTCATCATCAATAAGGTGAGAGAGTCCAAGGTGGGAACCGGCTTTGACGCATACAAGGAAGAATACGTTGACATGGTGGAAGCAGGCATCCTGGATCCTACAAAGGTCACCAGAAGCGCCCTTCAAAATGCTACCAGTGTTGCATCTACCTTATTGACAACAGAGTCCGTTGTTGCTAATATTAAAGAAAAAGCACCTGCAATGCCAGCACCAGGCGGAATGGATATGATGTAA

> Clostridium novyi ATCC 27606
ATGGCTAAAAGTATTTTATTTGGTGAAGAATCAAGACGTGCTATGCAAGCAGGAGTTGATAAATTAGCTAACGCTGTTAAAGTAACATTAGGACCAAAAGGAAGAAATGTTGTTTTAGATAAAAAATTTGGATCACCACTTATAACTAATGATGGTGTTACTATAGCAAAAGAGATAGAACTTGAAGATCCATACGAAAATATGGGAGCTCAATTAGTTAAAGAAGTTGCAACAAAAACTAATGATGTAGCTGGAGATGGAACAACAACTGCTACATTACTTGCTCAAGCTATAATAAGAGAAGGATTAAAGAATGTTACAGCAGGGGCTAATCCAATGCTAATTAGAAAAGGAATAAAATTAGCTGTTGATACTGCTGTTGAACAAATTAAAAAATTATCAAAACAAGTTGATGGAAAAGAAGATATCGCAAGAGTTGCTGCAATATCAGCTGCAGATCCTGAAATCGGAAAATTAATAGCAGATGCTATGGAGAGAGTAGGAAATGAAGGAGTTATTACTGTAGAAGAGTCAAATACAATGGCAACAGAACTTGAAGTTGTTGAAGGTATGCAATTTGACAGAGGATATTTAAGTCCATATATGGTAACAGATGCAGAAAAGATGGAAGCTGTATTAGAAAATGCATATATACTTTTAACTGATAAAAAAATAAGCAATATACAAGAAATACTTCCAATACTTGAACAAATAGTTCAACAAGGAAAGAAACTATTAATTATAGCAGAAGATATAGAAGGAGAAGCATTAGCTACATTAGTTGTTAATAAATTAAGAGGAACATTTACTTGTGTAGCAGTAAAAGCACCTGGATTTGGTGATAGAAGAAAAGAAATGCTTAGAGATATAGCTATATTAACTGGTGGAGAAGTTATAAGTGAAGAATTAGGAACAGAAATAAAAGATGTTACTTTAGATATGCTTGGAACTGCTGAAAGTGTAAAAGTAACTAAAGAAAACACTACAATAGTTAATGGAAAAGGAAATAAAGCTGAAATCGAAGATAGAATAAGTCAAATTAAGAGACAAATAGAAGAAACTACTTCAGACTTTGATAAAGAAAAGCTTCAAGAAAGATTAGCTAAACTTGCTGGAGGAGTTGCTGTTGTTAAAGTTGGAGCAGCTACTGAAACAGAATTAAAGGAAAGAAAATTAAGAATAGAAGATGCTCTAGCAGCTACTAAAGCAGCTGTAGAAGAAGGTATAGTTGCAGGTGGTGGTACAGCTTATCTAAGAGCTATAAAAGAAGTAGAAAAATTAACTGATAGTAATTCAGAAATAAAACTTGGAATATCTATTATAAGAAGAGCTCTTGAAGAACCAGTAAGACAAATTGCATCTAATGCAGGTCTTGAAGGTTCAGTAATAATAGATAAAATTATGAATGGTCAAGAAGGAATGGGATTTGATGCATTAGAAGGCGAATATGTAAATATGGTTGAAAAAGGAATTGTTGATCCAGCTAAAGTTACAAGATCAGCACTTCAAAATGCTGCATCAGTTGCTTCAACATTCTTAACAACAGAATGCGTTGTAGCTGAAATTCCAGAAAAAAATCCAGCACCACAAGCACCTGCAATGGGCGGTATGGGAATGGACGGAATGTATTAA

> Clostridium paraputrificum AGR2156
ATGGCTAAAATGTTAATGTTTGGTGAAGAAGCAAGAAGATCAATGCAAGTTGGTGTTGATAAGCTAGCAGATACAGTAAAGGTAACTTTAGGACCTAAGGGAAGAAACGTAGTTTTAGGTAAGAAATTTGGTGCACCTCTTATAACTAATGATGGTGTTTCAATTGCAAGAGAAATAGAATTAGAAGATCCATATGAAAATATGGGAGCTCAACTTGTAAAAGAAGTTGCAACAAAAACTAATGATGTAGCAGGGGATGGAACTACAACAGCTACACTTTTAGCACAAGCAATTGTTAGAGAAGGTTTGAAAAATGTAACAGCTGGAGCTAATCCAATGTTAATAAGAAATGGTATTAATATTGCAGTTAAAAAAGCTGTTGAAGAAATACAAGCAATATCTAAGCCTGTAGAAGGTAAAGAAGATATATCAAGAGTTGCTGCAATATCAGCTGCTGATGAGGAAATTGGTAAGTTAATTGCAGATGCCATGGAGAGAGTAGGTAACGAAGGAGTTATTACTATTGAAGAATCTAAGTCTATGGGAACAGAATTAGATGTAGTAGAAGGTATGCAATTTGATAGAGGATATGTATCAGCTTATATGTCAACTGATATGGAAAAGATGGAAGCTAACCTAGATAATCCATATATATTAATTACAGATAAGAAGATTTCTAACATACAAGAAATACTTCCAATACTTGAACAAATAGTTCAATCAGGAAAGAAGCTATTAATTATTGCTGAAGATATTGAAGGAGAAGCAATGGCTACATTAGTAGTTAATAAGTTAAGAGGAACATTTACTTGTGTAGGTGTAAAAGCTCCTGGATTTGGTGATAGAAGGAAAGAAATGCTTCAAGATATAGCTATACTAACAGGTGGTAGAGTTATTTCTGAAGAATTAGGAATGGATTTAAAAGAAACAACTATAGATATGTTAGGAAAAGCAGATAGTGTTAAGGTTACTAAAGAAAGCACTGTAATAGTAAATGGTAAGGGAGATTCTAATGCTATAAAAGAAAGAATCACTCAAGTAAGAAGTCAAATAGAAGAAACAACTTCAGACTTTGATAAAGAAAAGCTACAAGAAAGATTGGCTAAACTAGCTGGTGGTGTGGCAGTCATTAAAGTTGGTGCTGCAACTGAAACAGAGCTTAAGGAAAGAAAGCTTAGAATAGAAGATGCTTTAGCAGCTACAAAAGCAGCTGTTGAAGAAGGAATAGTACCAGGTGGTGGAACAGCTTATGTTAATGTTATAAATAAGGTAAATGAATTAAAGTCTGATGTTGCAGATACTCAAGTTGGTATAAATATAATTGTTAGATCTTTAGAGGAACCAATGAGACAAATAGCTAAGAATGCTGGTGTAGAAGGTTCAGTTATAATAGAAAAAGTTAAGAATAGTGAAGCTGGTATAGGTTATGATGCTTTACATGACCAATATGTGAACATGATAAAGACCGGTATAGTTGATCCAACTAAGGTTACAAGGTCTGCGCTTCAAAATGCTGCATCTGTAGCATCAACATTCTTAACAACTGAAGCTGCAGTTGTAGATCTTCCTGAAAAGGAAGCTCCGATAGCTCCAGACCCATCAATGGGTGGAATGTACTAA

> Clostridium septicum DSM 7534T
ATGGCAAAGATACTTAAATTTGGAGAGGAAGCTAGAAGATCAATGCAAATAGGTGTTGATAAATTAGCAGATACAGTTAAGGTTACTTTAGGACCAAAAGGAAGAAATGTTGTATTAGATAAAAAATTTGGAGCACCACTTATAACAAATGATGGTGTTTCTATAGCAAGAGAAATAGAATTAGAAGATCCATATGAAAATATGGGAGCACAGTTAGTGAAGGAAGTTGCAACAAAAACTAATGATGTTGCAGGGGATGGTACTACCACAGCTACACTTTTAGCTCAAGCTATAATAAGAGAAGGATTAAAAAATGTAACAGCTGGAGCAAATCCTATGCTAATTAGAAATGGTATAAGAATGGCTGTTAATACTGCAGTAGAAGAAATTAAAAATATTTCTAAGCCAGTTGAAGGTAAAGAAGATATTGCTAGGGTTGCAGCTATATCAGCAGCAGATGAAGAAATCGGTAAATTAATAGCTGACGCTATGGAAAAAGTAGGGAATGAAGGCGTTATTACAGTAGAAGAATCTAAATCAATGGGAACAGAATTAGAAGTTGTAGAAGGTATGCAATTTGATAGAGGATATGTATCACCTTATATGGTTACAGATACAGAAAAAATGGAAGCTGTATTAGATAATCCTTTAATTTTAATAACTGATAAAAAAATAAGTAACATACAAGAAATATTACCTATATTAGAACAAATAGTTCAAGCAGGTAAAAAGCTTCTTATTATAGCAGAAGATATAGAGGGAGAAGCTATGGCTACATTAGTAGTTAATAAATTAAGAGGAACATTTACATGTGTTGCAGTAAAGGCACCAGGATTTGGAGATAGAAGAAAGGAAATGCTTCAAGATATAGCTATATTAACTGGTGGAACAGTTATAGCTGAAGAGTTAGGTGTTGAATTAAAAGAAGTAACTATTGATATGTTAGGTCAATGTGAAAGTGTTAAGATCACAAAAGAAAATACTACAATAGTTAATGGAAGAGGTAACTCTGAAGCTATTAAGGATAGAGTTCATCAAATAAAAGTTCAAATAGAAGAATCAACTTCAGAATTTGATAAAGAAAAATTAACAGAAAGATTGGCTAAATTAGCTGGTGGTGTTGCTGTAGTTAAGGTTGGTGCAGCTACAGAAACAGAACTTAAGGAAAGAAAGCTAAGAATAGAAGATGCTTTAGCAGCTACTAAAGCAGCAGTTGAAGAAGGTATAGTTCCAGGTGGTGGAACAGCTTATGTAAATGTAATAAATAAAATAGCAGAACTTAAGTCAGATGTTTCAGATACACAAGTTGGTATAAATATTATATTAAGAGCTTTAGAAGAGCCAATGAGACAAATAGCAGCTAATGCAGGAGTAGAAGGATCTGTTATTATAGAAAAAATTAAAAATAGTGAAGCTTTAGTTGGTTATGATGCACTTAATGGAACGTATATAAATATGATTAAAGCTGGTATAGTAGATCCTACTAAGGTTACTAGATCTGCACTTCAAAATGCAGCATCAGTAGCATCTACATTCTTAACTACTGAAGCGGCTGTAGTTGAAATACCTCAAAAAGAAACTCCAATGCCAGGAGCACCAGGAATGGGTATGGATGGAATGTATTAA

> Clostridium tertium DSM 2485T
ATGGCAAAAATGATTAAATTTAGTGAAGAAGCAAGAAAATCAATGCAAGTTGGTGTTGATACATTAGCGGATACAGTTAAGGTGACATTAGGACCAAAAGGAAGAAATGTAGTTTTAGATAAGAAATTTGGAGCACCACTTATCACTAATGATGGTGTTACTATAGCAAGAGAAATTGAATTAGAAGATCCATATGAAAATATGGGAGCACAATTAGTTAAAGAAGTTGCAACTAAAACTAATGATGTTGCAGGGGATGGTACTACTACAGCAACACTTTTAGCACAAGCAATTATAAGAGAAGGATTAAAGAATGTTACTGCAGGAGCTAATCCAATACTAATTAGAAATGGTATTAAGATGGCTGTAGACAAGGCTGTTGAAGAGATAAAGAAAATTTCTAAACCAGTTAATGGTAAAGAAGACATATCAAGAGTTGCAGCTATTTCAGCAGCAGATGAAGAAGTAGGTAAGTTAATTTCTGATGCTATGGAAAAGGTAGGTAACGAAGGCGTTATTACTGTTGAAGAATCAAAATCAATGGGCACAGAATTAGATGTAGTTGAAGGTATGCAATTTGATAGAGGATATGTATCAGCTTATATGGTAACAGATACAGAAAAAATGGAAGCTGTTTTAGATAGTCCATTAATTCTTATAGCAGATAAAAAGATTTCAAACATTCAAGAATTACTACCAATACTTGAACAAATAGTTCAACAAGGTAAGAAATTACTTATTATAGCTGAAGATGTTGAAGGGGATGCTATGACTACATTAGTAGTAAATAAGTTAAGAGGAACTTTCACATGTGTAGCTGTAAAAGCTCCAGGTTTTGGAGATAGAAGAAAAGAAATGCTTCAAGATATAGCTATATTAACAGGTGGAACAGTTATATCAGAAGAACTTGGAATAGACATAAAAGAAGTAACTTTAGATATGCTTGGACAATGTGATAGTGTCAAAGTTACAAAAGAAAACACTACAATAGTTAATGGAAGAGGAAATAGTGAAGCAATAAAGGAAAGAGTATCACAAATAAGAGCTCAAATTGAAGAAACTACTTCTGAATTTGATAAAGAAAAATTAACAGAAAGATTAGCTAAACTTGCTGGTGGAGTTGCAGTAATTAAAGTTGGTGCTGCAACAGAAACAGAATTAAAAGAAAAGAAATTAAGAATCGAAGATGCTTTAGCAGCAACAAAAGCAGCTGTTGAAGAAGGAATAGTGCCAGGTGGCGGATCTGCTTATGTTAATATAATTAACGAAGTAGTATCAGTAACTTCAAATATTCCAGATACTCAAGTTGGTATAAATATAATAGTAAGAGCATTAGAAGAGCCAATGAGACAAATAGCAACTAATGCAGGTGTTGAGGGTTCAGTTATTATAGAACATGTTAAAAATTGCGAATCTGTAATAGGTTATGATGCATTAAATGGAGAATATGTAAACATGATTAAAGCTGGTATAGTTGACCCTACTAAGGTTACAAGATCAGCACTTCAAAATGCTGCATCAGTAGCATCAACATTCTTAACAACAGAAGCAGCTGTTGTTGAAATTCCTCAAAAAGAAGTTCCAATGCCAGGAGCACCAGGAATGGGAATGGATGGAATGTATTAA

> Clostridium thermopalmarium DSM 5974T
ATGGCTAAGAGCATTTTATTTGGTGAAGAAGCAAGACGTGCAATGCAAAGAGGTGTTGACAAATTAGCTGATGCAGTAAAAGTTACATTAGGACCAAAGGGAAGAAATGTTGTTTTAGATAAAAAATTTGGAACACCACTTATAACAAACGATGGTGTTAGCATAGCAAGAGAAATTGAACTTGAAGATATGTATGAAAACATGGGAGCTCAACTTGTTAAAGAAGTTGCTACAAAGACAAACGATGTAGCTGGAGATGGAACAACAACTGCTACATTACTTGCTCAAGCAATTATAAGAGAAGGATTAAAGAACGTTACAGCTGGAGCTAATCCAATGCTTATAAGACAAGGAATAAAGCAAGCTGTTGATGTTGCTGTTGAAGAAATCAAAAAGGGTTCAAAGCAAGTTAACGGAAAAGAAGATATAGCAAAAGTTGCTGCTATTTCTGCTGCTGATGAAGAAATCGGTAGGTTAATAGCTGATGCTATGGAAAAAGTAGGTAACGAAGGTGTTATCACTGTAGAAGAATCAAAGACAATGGCAACTGAACTTGATGTTGTTGAAGGAATGCAATTTGATAGAGGATATTTAAGTCCATATATGGTAACTGATGCAGAAAAGATGGAAGCTGTATTAGACAATCCATATATCCTTTTAACAGACAAGAAGATTTCTAACATACAAGAATTACTTCCAGTTCTTGAACAAATAGTTCAACAAGGAAAGAAATTATTAATTATAGCAGAAGACATAGAAGGAGAAGCATTAGCTACATTAGTACTTAATAAATTAAGAGGAACATTCAACTGCGTAGCTGTAAAAGCTCCTGGATTTGGTGATAGAAGAAAAGAAATGCTTCAAGATATAGCTATATTAACAGGTGGAGAAGTTATATCTGAAGAATTAGGAAGAGACTTAAAAGAAGTTACTTTAGATATGCTTGGAACTGCTGAAACAGTAAAAGTATCTAAAGAAAATACTACAATAGTTAATGGAAAAGGCGATAAGAAAGCAATTTCTGATAGAGTAGCTCAAATTAAGAGACAAATAGAAGAAACAACTTCTGAATTCGATAAAGAAAAACTTCAAGAGAGATTAGCAAAACTTGCTGGTGGAGTTGCAGTAATCAAAGTTGGTGCTGCTACTGAAACAGAATTAAAAGAAAGAAAGCTAAGAATAGAAGATGCATTATCAGCAACTAGAGCTGCTGTAGAAGAAGGTATAGTTGCAGGTGGTGGAACTGCATACGTTAATGCTCTAAAAGAAGTAAGCAAATTAACTTCTGACGTTGCAGACATTAAGGTTGGTATAGATATTATAAAGAGAGCTTTAGAAGAGCCAGTAAGACAAATAGCTCAAAATGCTGGACTTGAAGGTTCTGTAATAGTAGAAAAGATAATGAACAGTGAACCAGGAATAGGATTTGATGCATTACATGGAGAATATGTAAATATGACAGAAGCAGGAATAGTGGACCCAACTAAGGTTACAAGATCAGCACTTCAAAATGCTGCATCAGTTGCATCAACATTCTTAACAACTGAATGTGTTGTTGCTGAAATTCCAGAAAAGAACACAACACCAGCACCAGGAATGGGCGGAATGGACGGAATGTACTAA

> Enterocloster aldenensis AF19-9LB
ATGGCAAAGCAGATTAAGTATGGAGTAGAAGCCCGCAAGGCCCTGGAAGCAGGTGTGAACCAGTTAGCAGATACAGTACGTGTGACATTAGGACCCAAAGGACGCAACGTTGTCCTGGATAAGTCCTTCGGCGCTCCGTTAATCACCAACGACGGTGTTACCATTGCAAAAGAGATTGAACTGCAGGATTCATACGAGAATATGGGCGCACAGTTAATTAAGGAGGTTGCTTCCAAGACCAACGACGTGGCTGGTGACGGCACCACAACCGCAACCGTCCTGGCACAGGCAATGGTAAATGAAGGTATGAAGAACCTGGCAGCCGGCGCTAACCCAATCGTTTTAAGAAAGGGTATGAAGAAAGCCACGGACGCAGCAGTTGACGCCATCAAGGCTATGAGCAAACCAATCAACGGCAAGGCTCAGATTGCAAGAGTTGCAGCTATCTCCGCATCCGATGATGAGGTTGGCACAATGGTAGCAGACGCCATGGAGAAGGTTTCCAAGGACGGCGTCATCACCATTGAGGAATCCAAGACAATGATGACAGAGCTTGACCTGGTTGAAGGCATGCAGTTCGACAGAGGTTACCTGTCCGCATATATGTGCACTGATATGGATAAGATGGAAGCAAACCTGGACGATCCGTATGTGCTGATTACCGACAAGAAGATTTCCAACATCCAGGAGTTACTGCCTCTGTTAGAGCAGGTTGTTAAGATGGGTGCAAGACTGCTCATCATCGCTGAGGATGTGGAAGGCGAAGCACTGACAACCCTGATTGTCAACAAGTTAAGAGGAACCTTTAACGTAGTTGCCGTCAAGGCTCCCGGCTATGGCGACAGAAGGAAGGAAATGCTGCAGGATATCGCTATCCTAACAGGCGGCACCGTTATCTCTGAGGAAGTTGGTCTGGACTTAAAGGATGCAACCATGGATCAGTTAGGCCGTGCAAAATCCGTTAAGGTCCAGAAGGAAAATACCATCATTGTAGACGGTATGGGCGATAAGGATACCATCGCTGCAAGGGTTGCCCAGATCCGCAAGCAGATTGAGGAAACCACCTCTGATTTTGACAGGGAGAAATTACAGGAGCGTCTGGCTAAGCTGGCCGGCGGCGTGGCTGTCATCCGTGTAGGCGCTGCTACCGAGACAGAGATGAAGGAAGCTAAGCTTCGTATGGAAGACGCCCTGAACGCTACAAGGGCAGCTGTTGAGGAAGGCATCATCGCAGGCGGCGGTTCCGCATACGTACACGCTGCAGCTGATGTGCAGAAGATTGTTGACAGCCTGGAAGGCGATGAGAAGACTGGCGCCAAGATTATCTTAAAGGCACTGGAATCCCCACTGTTCCACATTGTTGCAAACGCAGGACTGGAAGGTTCCGTAATCGTGAACAAGGTTAAGGAGTCCAAGGTAGGAAGCGGATTTGACGCATACAAGGAAGAGTTTGTTGACATGATTGAAGCAGGGATCCTGGATCCTGTTAAGGTAACAAGAAGCGCACTGCAGAACGCAACCAGCGTTGCTTCCACCCTGCTGACAACCGAGTCCGTTGTTGCAAATATCAAGGAGCCGGCTCCGGCAATGCCGCCAGCACCTGACATGGGCGGAATGTACTAA

> Enterocloster asparagiformis DSM 15981T
ATGGCAAAGAAGATTAAATATGGTGTAGACGCCCGCAAGGCACTGGAGGCCGGCGTTAATCAGTTAGCAGATACCGTACGCGTTACCCTGGGACCGAAAGGCCGTAACGTTGTGCTCGACAAGTCCTTCGGTGCGCCGCTTATCACCAACGACGGTGTTACCATCGCCAAGGAGATCGAGCTTGAGGATCCCTTTGAGAACATGGGCGCTCAGCTGATCAAGGAAGTTGCTTCCAAGACCAACGACGTGGCAGGCGACGGAACCACCACCGCTACCGTGCTGGCTCAGTCCATGGTACACGAGGGCATGAAGAACCTGGCTGCAGGCGCGAACCCCATCGGTCTGAGAAAGGGCATGAAGAAAGCCACCGACGCTGCGGTTGAGGCCATCAAGGAGATGAGCAAGCCCATCAACGGCAAAGAGCAGATCGCCAGAGTAGCCGCAATTTCCGCTTCCGACGACGAAGTTGGAACCATGGTTGCGGACGCGATGGAGAAGGTTTCCAAGGACGGCGTGATCACCATCGAGGAATCCAAGACCATGAAGACCGAGCTGGATATGGTGGAAGGCATGCAGTTTGACAGAGGTTACGTTTCCGCTTATATGTGCACCGATATGGATAAGATGGAAGCCAACTTAGACGATCCCTATATCCTGATTACCGACAAGAAGATTTCCAATATCCAGGAGATCCTGCCCCTGCTGGAGCAGATCGTTAAGACCGGCGCAAGACTGATGATCATCGCCGAGGACGTGGAGGGCGAGGCTCTGACCACTCTGATCGTCAACAAGCTGAGAGGCACCTTCAACGTAGTTGCGGTTAAGGCTCCCGGCTACGGCGACAGAAGAAAAGAGATGTTGCAGGATATCGCAATCCTGACCGGCGGTACCGTGATCTCCGACGAGGTTGGCCTGGATCTGAAGGAAGCCACCATGGATCAGCTGGGACGCGCAAAATCCGTCAAGGTTCAGAAGGAGAACACCATCATCGTTGACGGCTTTGGCGAGAAGAGCAACATCGACGCCAGAGTTGCCCAGATCCGCAAGCAGATCGAGGAGACCACCTCTGATTTCGACCGCGAGAAGCTGCAGGAGAGACTGGCGAAGCTGGCAGGCGGCGTTGCGGTAATCCGCGTGGGCGCTGCTACCGAGACTGAGATGAAGGAAGCCAAGCTGCGCATGGAGGACGCTCTCAACGCCACCAGAGCGGCTGTGGAAGAGGGAATTATCGCAGGCGGCGGTTCCGCTTATATCCATGCTGCCGGCAAGGTAAACGAAGTAGTAGAGAGCCTGGAAGGCGACGAGAAAACCGGTGCAAGACTGATTCTCAAGGCCCTTGAATCTCCGCTGTTCCACATCGCAGCCAACGCAGGTCTGGAAGGCTCCGTGATTGTGAACAAAGTAAAGGAATCCCCCATCGGCACAGGATTCGACGCATACAAGGAAGAGTATGTGGATATGATCGAAGCTGGCATTCTGGATCCCGCCAAGGTTACCAGAAGCGCTCTGCAGAACGCGACCAGCGTAGCTTCCACCCTGTTGACAACTGAGTCCGTAGTTGCTAATATTAAAGAAGCAGCTCCTGCACCCGCAGGCGCACCGGACATGGGCGGAATGTACTAA

> Enterocloster bolteae ATCC BAA-613T
ATGGCAAAGCAGATTAAATATGGCGTAGAAGCCCGCAAGGCACTGGAAGCAGGCGTTAACCAGTTAGCAGATACTGTACGTGTGACCCTTGGACCGAAGGGACGCAACGTTGTCCTGGATAAGTCCTTCGGCGCTCCGTTAATTACAAACGACGGTGTTACCATTGCAAAGGAAATCGAGCTGCAGGATCCATATGAGAACATGGGCGCACAGCTGATCAAGGAAGTTGCTTCCAAGACCAACGATGTGGCCGGAGACGGTACCACCACAGCAACTGTTCTGGCTCAGGCCATGGTAAACGAAGGCATGAAGAATCTGGCAGCAGGCGCAAACCCAATCGTTCTGAGAAAAGGTATGAAGAAGGCTACAGATGCAGCTGTGGAAGCTATCAAGAAGATGAGCAAGCCGATCAACGGCAAAGAGCAGATTGCAAGGGTAGCTGCCATCTCTGCTTCCGATGATGAAGTGGGAACCATGGTAGCAGACGCTATGGAGAAGGTTTCCAAGGACGGCGTCATCACCATTGAAGAATCCAAGACAATGAAGACAGAGCTTGACCTGGTTGAAGGTATGCAGTTTGACAGAGGTTACCTGTCCGCTTATATGTGCACAGATATGGATAAGATGGAAGCTAACTTAGACGATCCATACGTGCTGATCACCGATAAGAAGATCTCCAACATCCAGGATCTGCTTCCTCTGCTGGAGCAGGTTGTTAAGATGGGCGCAAGACTTCTCATCATCGCTGAGGATGTGGAAGGCGAAGCACTGACCACCCTGATTGTAAACAAGCTGAGAGGCACATTCAACGTAGTGGCTGTGAAGGCTCCCGGCTACGGCGACAGAAGGAAAGAGATGCTGCAGGATATCGCTATCCTGACAGGCGGCACTGTTATCTCTGAGGAGCTGGGCCTGGATCTGAAGGATGCAACCATGGAGCAGTTAGGACGTGCAAAATCCGTTAAGGTTCAGAAAGAGAACACCATCATCGTTGACGGCATGGGCGACAAGGATGCCATTTCCGCAAGGGTATCCCAGATTCGCAAGCAGATCGAGGAAACCACCTCTGATTTTGACAGAGAGAAGCTGCAGGAGCGTCTGGCTAAGCTGGCAGGCGGTGTAGCCGTTATCCGTGTTGGCGCTGCAACCGAGACAGAGATGAAGGAAGCTAAGCTTCGTATGGAAGATGCGCTGAACGCCACAAGAGCAGCCGTAGAGGAAGGCATCATCGCAGGCGGCGGTTCTGCTTATGTACACGCAGCAGGAGAAGTGAAGAGTGTTGCTGACGGACTGGAAGGCGATGAGAAGACCGGCGCCAGAATCATCTTAAAGGCTCTGGAGGCTCCTCTGTACCACATCGTGGCCAACGCAGGACTGGAAGGCTCCGTTATTGTAAATAAGGTAAAAGAATCCTCTGTAGGCCACGGCTTTGACGCTTACAAGGAAGAGTATGTGGATATGATTGAAGCAGGCATCCTGGATCCTGTAAAGGTTACAAGAAGCGCACTTCAGAACGCAACCAGCGTTGCTTCCACACTGTTGACAACAGAGACTGTTGTTGCAAACATCAAGGAGCCGGCTCCGGCAGGCCCGGCAGCACCTGATATGGGCGGAATGTATTAA

> Enterocloster citroniae DSM 19261T
ATGGCAAAGCAGATTAAATATGGCGTAGAAGCCCGCAAGGCACTTGAATCAGGTGTGAATCAGTTAGCAGATACAGTACGTGTTACCTTAGGACCGAAAGGACGCAACGTTGTTCTGGATAAATCCTTTGGAGCTCCATTAATTACCAATGACGGCGTGACCATTGCAAAAGAGATCGAACTGGCAGATGCCTACGAGAATATGGGCGCTCAGCTGATCAAGGAAGTTGCTTCCAAGACCAATGATGTTGCCGGTGACGGTACTACAACCGCAACTGTACTGGCTCAGGCAATGGTAAACGAAGGTATGAAGAACCTGGCGGCAGGCGCTAACCCCATCGTTCTGAGAAAGGGCATGAAGAAAGCCACAGACGCTGCTGTTGACGCTATTAAGGCTATGAGCAAGCCAATTAACGGCAAGGCACAGATCGCAAGAGTTGCAGCCATCTCCGCATCTGATGATGAGGTTGGTACAATGGTAGCAGACGCTATGGAGAAGGTTTCCAAGGACGGCGTTATCACCATTGAGGAATCCAAGACAATGATGACAGAGCTTGACCTGGTTGAAGGTATGCAGTTTGACAGAGGTTACCTGTCTGCTTATATGTGCACTGATATGGATAAGATGGAAGCAAACCTGGACGATCCATATGTGCTGATCACCGATAAGAAGATCTCCAATATCCAGGATCTGCTTCCTCTGTTAGAGCAGGTTGTAAAGATGGGCGCAAGACTGCTTATCATTGCAGAGGATGTGGAAGGCGAAGCACTGACCACCCTGATCGTTAACAAGTTAAGAGGTACATTCAACGTAGTTGCTGTTAAGGCTCCAGGCTACGGCGACAGAAGAAAAGAGATGCTGCAGGATATCGCTATTCTCACAGGCGGAACCGTGATCTCCGAGGAAGTTGGACTGGATCTGAAGGATGCAACCATGGAGCAGTTAGGCCGTGCAAAATCCGTTAAGGTTCAGAAAGAGAACACCATTATTGTTGACGGTATGGGAGATAAGGATACTATCGCAGCGAGAGTTGCCCAGATCCGCAAGCAGATCGAGGAGACCACCTCTGACTTTGACAGGGAGAAACTGCAGGAGCGTCTGGCTAAGCTGGCAGGCGGCGTTGCTGTGATCCGTGTAGGCGCTGCTACCGAGACAGAGATGAAGGAAGCTAAGCTTCGTATGGAAGATGCCCTGAATGCAACAAGGGCAGCTGTTGAGGAAGGCATCATTGCGGGCGGCGGTTCCGCATACGTACACGCTGCAGCTGATGTCCAGAAGATCGTGGACGGCCTGGAAGGCGATGAGAAGACCGGCGCTAAGATCATCTTAAAAGCACTGGAAGCTCCTCTGTTCCACATTGTTGCCAATGCCGGACTGGAAGGTTCCGTGATCGTTAATAAGGTAAAAGAATCCAAGACAGGAACCGGATTTGATGCATATAAGGAAGAGTTTGTAGACATGATCGAAGCAGGCATCCTGGATCCTGTAAAGGTTACAAGAAGCGCACTTCAGAACGCAACCAGCGTTGCATCCACACTGCTGACAACCGAGTCCGTGGTTGCCAACATCAAGGAGCCGGCTCCTGCAATGCCGGCAGCACCTGACATGGGCGGAATGTATTAA

> Enterocloster clostridioformis NCTC 11224T
ATGGCAAAGCAGATTAAGTATGGCGTAGAAGCCCGCAAGGCGCTGGAAGCAGGCGTTAACCAGTTGGCAGATACAGTGCGTGTTACACTTGGACCGAAGGGACGCAACGTTGTCCTGGATAAGTCCTTTGGCGCTCCGTTAATTACAAACGACGGCGTTACCATTGCAAAGGAAATCGAGCTGCAGGATCCATATGAGAACATGGGCGCGCAGCTGATCAAGGAAGTTGCTTCCAAGACCAACGATGTGGCCGGCGACGGCACCACCACAGCAACTGTTCTGGCTCAGGCCATGGTAAACGAAGGCATGAAGAACCTGGCAGCCGGCGCAAACCCAATCGTCCTGAGAAAGGGCATGAAGAAGGCTACAGACGCGGCTGTGGAAGCTATCAAGAAGATGAGCAAGCCAATCAACGGCAAGGATCAGATCGCAAGGGTAGCAGCCATCTCTGCTTCCGACGATGAAGTAGGAACCATGGTAGCGGACGCTATGGAGAAGGTTTCCAAGGACGGCGTCATCACCATTGAAGAATCCAAGACAATGAAGACAGAGCTTGACCTGGTTGAAGGTATGCAGTTCGACAGAGGTTACCTGTCCGCTTATATGTGCACGGATATGGATAAGATGGAAGCTAACTTAGACGATCCATACGTGCTGATTACCGATAAGAAGATTTCCAATATCCAGGATCTGCTTCCTCTGCTGGAGCAGGTAGTTAAGATGGGCGCAAGACTTCTCATCATCGCTGAGGATGTGGAAGGCGAAGCACTGACCACCCTGATTGTAAACAAGCTGAGAGGCACATTCAACGTAGTGGCTGTAAAGGCTCCCGGCTACGGCGACAGAAGGAAAGAGATGCTGCAGGATATCGCTATCCTGACAGGCGGTACTGTTATTTCCGAGGAACTGGGTCTGGATTTGAAGGATGCAACCATGGAGCAGCTGGGACGTGCAAAATCCGTTAAGGTTCAGAAAGAGAACACCATCATCGTTGACGGCATGGGCGACAAGGATGCCATTTCCGCAAGGGTATCCCAGATTCGCAAGCAGATTGAGGAAACCACCTCTGACTTTGACAGGGAGAAGCTGCAGGAGCGTCTGGCTAAGCTGGCAGGCGGCGTAGCCGTTATCCGTGTTGGAGCTGCAACCGAGACAGAGATGAAGGAAGCTAAGCTTCGTATGGAAGATGCTCTGAACGCTACAAGAGCAGCTGTTGAGGAAGGCATCATCGCAGGCGGCGGTTCTGCTTATGTACACGCAGCTGAGGAAGTAAAGAGCGTTGTTGAAGGACTGGAAGGCGATGAGAAGACCGGCGCCAGAATCATCTTAAAGGCACTGGAAGCTCCTCTGTTCCACATCGTAGCCAACGCAGGACTGGAAGGATCCGTTATTGTAAATAAGGTAAAAGAGTCCTCTGTAGGCCACGGCTTTGACGCTTACAAGGAAGAGTATGTGGATATGATTGAAGCAGGCATCCTGGATCCCGTAAAAGTTACAAGAAGCGCACTTCAGAACGCGACCAGCGTTGCTTCCACACTGCTGACAACCGAGACAGTTGTTGCCAACATCAAGGAGCCGGCTCCGGCAGGCCCCGCAGCACCTGACATGGGCGGAATGTACTAA

> Enterocloster lavalensis NLAE-zl-G277
ATGGCAAAGAAGATTAAATATGGTGTGGACGCCCGCAAGGCGCTGGAGTCCGGTGTTAACCAGTTAGCAGATACCGTACGCGTTACCCTGGGACCGAAAGGCCGCAACGTTGTACTCGACAAGTCCTTCGGCGCTCCGCTGATCACCAACGACGGCGTTACCATTGCCAAGGAGATCGAGCTGGAAGATCCCTTTGAGAACATGGGCGCTCAGCTGATCAAGGAAGTTGCTTCCAAGACCAACGACGTTGCCGGAGACGGAACCACCACCGCTACGGTGCTGGCCCAGTCCATGGTGTGCGAGGGTATGAAGAACCTGGCTGCAGGCGCGAATCCCATCGGCCTGAGAAAGGGCATGAGAAAAGCCACCGACGCTGCGGTTGAGGCCATCAAAGAGATGAGCAAGCCCATTACCGGCAAAGAGCAGATCGCCAGAGTAGCCGCAATTTCCGCTTCCGACGACGAAGTTGGAACCATGGTAGCGGACGCGATGGAGAAGGTTTCCAAGGACGGCGTAATCACCATCGAGGAATCCAAGACCATGAAGACCGAGCTGGATATGGTGGAAGGCATGCAGTTTGACAGAGGTTATGTTTCCGCTTATATGTGCACCGACATGGATAAGATGGAAGCCAATCTGGACGATCCCTATATCCTGATCACCGACAAGAAGATTTCCAATATCCAGGAGATCCTGCCCCTGCTGGAGCAGATCGTTAAGACCGGCGCAAGACTGATGATCATCGCCGAGGACGTGGAGGGCGAGGCTCTGACCACCCTGATCGTCAACAAGCTGAGAGGCACCTTCAACGTAGTTGCGGTTAAGGCTCCGGGCTACGGCGACAGAAGAAAAGAGATGCTGCAGGATATCGCGATCCTGACCGGCGGCACCGTGATCTCCGACGAGGTTGGTCTGGATCTGAAGGAAGCCACCATGGATCAGCTGGGACGCGCAAAATCCGTTAAGGTTCAGAAGGAGAACACCATCATCGTTGACGGCTTTGGCGAGAAGAGCAACATCGACGCCAGAGTTGCCCAGATCCGCAAGCAGATCGAGGAGACCACCTCTGATTTCGACCGTGAGAAGCTGCAGGAGAGACTGGCGAAGCTGGCTGGCGGCGTTGCGGTAATCCGCGTTGGCGCTGCTACCGAGACTGAGATGAAGGAAGCCAAGCTGCGTATGGAGGACGCTCTCAACGCGACCAGAGCGGCTGTGGAAGAGGGAATCATCGCAGGCGGCGGCTCCGCTTACATCCATGCCGCAGGCAAGGTGAGCGAAGTTGTGGATAGCCTGGAAGGCGATGAGAAGACCGGCGCAAGACTGATCCTCAAGGCTCTGGAATCTCCGCTGTTCCACATCGCAGCCAACGCAGGTCTGGAAGGCTCCGTGATTGTGAACAAAGTAAAGGAATCCCCCATCGGCACAGGATTCGACGCATACAAGGAAGAATATGTGGATATGATCGAAGCTGGCATTCTGGATCCCGCCAAGGTTACCAGAAGCGCTCTGCAGAACGCGACCAGCGTAGCTTCCACCCTGTTGACAACTGAGTCCGTAGTTGCTAATATTAAAGAAGCAGCACCTGCACCCGCAGGCGCACCGGACATGGGCGGAATGTACTAA

> Faecalicatena fissicatena KCTC 15010T
ATGGCAAAGGAAATTAAACACGGAACAGAAGCCAGAGCAGCATTAGAAAAAGGCGTTAACCAGCTGGCGAATACAGTAAGAGTAACACTGGGACCAAAAGGAAGAAACGTAGTTCTTGACAAATCATTCGGAGCACCGCTTATTACAAACGATGGTGTGACGATCGCAAAAGAGATCGAACTGGAAGATGGTTTTGAAAACATGGGAGCTCAGCTCATTAAAGAAGTTGCTTCCAAGACAAACGATGTAGCTGGAGACGGTACAACAACTGCTACTGTACTTGCACAGGCAATGGTGCATGAAGGAATGAAGAACCTGGAAGCAGGCGCTAATCCAATTATTCTGCGTAAAGGTATGAAAAAAGCTACCGATGCGGCAGTGGATGCTATTGCAAAGATGAGCAGTAAAGTAAAAGACAAAGAGCAGATTGCAAGAGTTGCAGCTGTATCTTCAGGAGATGACTTTGTAGGTCAGATGGTAGCAGATGCTATGGAGAAAGTTTCCAATGACGGAGTTATCACAATCGAAGAGTCCAAGACAATGATGACAGAGCTGGATTTAGTAGAAGGTATGCAGTTCGATCGTGGATATATTTCCGCATACATGGCAACAGATATGGAAAAAATGGAAGCAAAACTGGATGACCCATATATTCTGATTACAGACAAGAAGATCGCCAATATTCAGGACATCCTTCCGCTGTTAGAGCAGATTGTACAGTCTGGAGCAAGACTTCTTATCATTGCTGAGGATATTGAGGGCGAAGCTCTTACAACACTGATTGTCAATAAACTGCGCGGAACATTCAACGTAGTAGCAGTAAAAGCACCGGGATATGGTGACAGAAGAAAAGAGATGCTTCAGGATATCGCAATCCTGACAGGCGGACAGGTGATTTCCGAAGAACTGGGAATGGATCTGAAGGAAGCTACACTGGATCAGCTTGGACGTGCAAAATCCGTAAAAGTTCAGAAAGAGAACACCGTAATCGTTGACGGATGCGGAGACAAAAAAGCAATTGAGGACAGAGTTGCTCAGATCAAAAAAGGTATTGAAGAGACAACATCTGATTTTGACAGAGAAAAATTACAGGAAAGACTTGCTAAACTGGCTGGCGGCGTAGCAGTTATCCGTGTAGGTGCTGCAACAGAGACAGAGATGAAGGAAGCAAAACTCCGCATGGAAGATGCTCTGAACGCTACAAGAGCAGCAGTAGAAGAAGGAATCATCGCAGGCGGCGGTTCTGCATACATCCACGCAGCAAAAGAAGTTGAAAAACTGGCTGAGGAACTGGAAGGCGATGAGAAGACAGGCGCAAAAGTAGTCCTGAAAGCTCTGGAGTCACCACTGTACCACATCGCATCAAACGCAGGTCTTGAGGGAGCTGTTATCATCAATAAAGTAAGAGAATCCGAACCGGGAGTTGGATTTGACGCTTACAAAGAAGAGTATGTAGACATGGTAAAAGAAGGAATCCTGGATCCTGCAAAAGTTACCAGAAGTGCATTACAGAATGCAACAAGCGTAGCATCTACACTGCTGACAACAGAATCAGTTGTAGCTACAATCAAAGAAGATGCACCAGCAATGCCAGCCGGAGCAGGCGGCGGAATGGGTATGATGTAA

> Fusicatenibacter saccharivorans MSK.22.31
ATGGCAAAAGAGATTAAATATGGAGCAGAGGCAAGAAACGCTCTTCAGAATGGTGTAAACCAGCTTGCAGATACCGTACGTGTAACCCTTGGACCGAAAGGAAGAAACGTTGTTCTGGACAAACAGTACGGCGCTCCGCTCATCACAAACGATGGTGTTACGATTGCAAAAGAGATCGAGCTGGCAGACGGCTTTGAAAACATGGGCGCACAGCTCATCAAAGAAGTTGCTGCAAAGACCAACGACGTAGCAGGTGATGGTACCACAACCGCAACCGTTCTGGCACAGGCTATGGTAAACGAAGGAATGAAAAACCTGGCAGCAGGTGCGAACCCGATCGTTCTTCGTAAGGGAATGAAGAAAGCAACCGATAAAGCTGTTCAGATCCTTGCAGAGATGAGCCAGCCGGTAGCAGGCAAAGAGCAGATTGCAAAAGTTGCAGCTGTTTCTTCCGGAAGCGAAGAAGTAGGCCAGATGGTAGCTGACGCTATGGAAAAAGTTTCCAAAGACGGCGTTATCACCATCGAGGAGTCCAAGACCATGCAGAACGAGCTGGAGCTGGTAGAAGGTATGCAGTTCGACCGTGGATATATCTCTGCTTACATGTGTACCGATATGGAGAAAATGGAAGCCGTTCTCGACAATCCATATATCCTGATTACCGATAAGAAACTGTCCAACATTCAGGAAGTTCTTCCGCTGCTGGAGCAGATCGTACAGAGCGGCGCAAGACTGCTGATCATCGCTGAGGACGTAGAGGGCGAGGCTCTCCAGACACTCGTGATCAACAAACTGCGCGGAACCTTCAACGTAGTAGCTGTCAAAGCACCGGGATACGGCGACAGAAGAAAAGCAATGCTCGAGGATATCGCAATCCTGACCGGCGGCCAGGTGATCTCCGAGGAAGTTGGTCTGGAATTAAAAGACGCTACTCTGGAAATGCTCGGACGTGCAAAATCTGTTAAAGTTCAGAAAGAGAACACCGTTATCGTTGACGGTGCCGGCGCAAAAGATGCCATCGCAGCAAGAATCGGCCAGATCAGATCCCAGATCGAGGAGACCACTTCTGAGTTCGATAAAGAGAAACTGCAGGAGAGACTGGCTAAAATGGCAGGCGGCGTAGCTGTTATCCGTGTAGGTGCAGCAACCGAGACCGAGATGAAAGAAGAAAAACTCCGTATGGAGGATGCTTTAAATGCAACGAGAGCAGCCGTAGAAGAGGGTATCATCGCAGGCGGCGGTTCTGCATACATTCATGTAACAACACAGCTTGCAGAGCTGATTGACAGCCTGGACGGCGACGAGAAGATCGGTGCAAGAATCGTACAGAAAGCACTCGAGGCTCCTCTGTTCCACATCGTAACAAACGCAGGTCTGGAAGGCGCTGTTGTGATCAACAAAGTAAAAGAGTCCAAAGTAGGTGTTGGATTTGATGCATACAACGAAGAGTATGTAGACATGATCCAGGCTGGTATCCTTGATCCGGTTAAGGTTACCAGAAGCGCACTGCAGAACGCTACCAGCGTTTCCGCAACCCTGCTGACCACCGAGTCCGTAGTTTCCACCATCAAAGAGCCGGCTCCGGCTATGCCGGCAGGCGCAGACGGCGGAATGGGAATGATGTAA

> Hungatella effluvii DSM 24995T
ATGGCAAAGCAGATTAAATATGGTGTAGACGCCAGAAAAGCACTGGAAGCCGGCGTAAATCAGTTAGCAGACACAGTTCGCGTAACATTGGGACCGAAAGGAAGAAACGTTGTTCTTGACAAATCCTTTGGTGCTCCGCTCATCACCAACGACGGTGTGACCATTGCGAAAGAGATCGAACTGGAAGATCCATATGAGAACATGGGCGCTCAGCTTGTTAAAGAAGTTGCGACAAAGACCAACGACGTAGCCGGAGACGGTACCACCACAGCGACTGTACTGGCTCAGGCGATGATCAACGAAGGTATGAAGAACGTGGCAGCAGGCGCTAATCCGATCGAATTAAGAAAAGGTATGAGAAAAGCCACTGCGGCAGCTGTAGAAGCGATTGCAAAGATGAGTGAGCCGATCAAGGGCAAAGCTTCCATCGCAAGAGTAGCAGCGATCTCCGCAGCAGACGACGGAGTTGGCGAGATGGTAGCAGATGCTATGGAGAAGGTTTCCAACAACGGTGTCATCACTATTGAAGAATCCAAGACCATGAAGACTGAGTTAGACTTAGTAGAAGGTATGCAGTTTGACAGAGGATACGTTTCCGCTTACATGTGCACCGATATGGAGAAAATGGAAGCCAACTTAGACGATCCGTATATCCTTATTACAGATAAGAAGATTTCCAACATTCAGGAGATCCTTCCGTTATTAGAGCAGGTTGTACAGTCTGGCGCAAGACTCTTAATTATTGCAGAAGATATCGAGGGCGAGGCTCTGACCACTTTAATCGTTAACAAGTTAAGAGGTACCTTTAATGTAGTTGCTGTTAAGGCTCCTGGCTACGGCGACAGAAGAAAAGAGATGCTTCAGGATATCGCTATCTTAACAGGCGGAAAGGTGATTTCCGAAGAATTAGGCTATGAATTAAAGAACACCACAATGGATATGCTTGGACGTGCAAAATCCGTTAAGGTTCAGAAGGAAAATACCATTATCGTAGACGGCGAAGGCAGCAAAGATGAGATTGAAGCCAGAATCGGCCAGATTAAGGGCCAGATCGAAGAGACTACCTCCGATTTTGATAAAGAAAAATTACAGGAAAGACTTGCGAAGTTATCCGGCGGAGTCGCTGTTATCCGTGTAGGTGCGGCAACTGAGACCGAGATGAAGGAAGCCAAGCTTCGTATGGAAGATGCTTTATCCGCAGCAAGAGCAGCCGTAGAAGAGGGCGTTATCGCCGGCGGCGGTTCCGCTTATATCCATGCTATGAAAGATGTTCAGAAAGTTATTGATGGTCTGGAAGGCGAAGAGAAGACAGGTGCGAAGATTATCTTAAAGGCTCTGGAGGCTCCGTTATACCACATTGTGGCAAACGCAGGACTGGAAGGCGCCGTTATTATCAGCAAGGTAAAAGAGGCACCGGTTGGCACAGGCTTCGATGCTTATAAGGAAGAATATGTTGATATGATCGAGGCCGGTATCTTAGATCCGACCAAGGTTACAAGAAGTGCGTTACAGAATGCGAACAGTGTTGCATCTACCTTATTGACAACTGAATCAGTTGTTGCTAATATAAAAGAAAAAACACCTGCAGCTCCGGCTCCAGGCGGAATGGATATGATGTAA

> Hungatella hathewayi DSM 13479T
ATGGCAAAGCAGATTAAATATGGTGTAGACGCCAGAAAAGCACTGGAAGCCGGCGTAAATCAGTTAGCAGACACAGTTCGTGTAACCCTGGGCCCGAAAGGAAGAAACGTTGTTCTTGACAAATCTTTCGGCGCTCCGCTTATCACTAACGATGGTGTAACCATTGCAAAAGAGATCGAGCTGGAAGATCCATATGAGAACATGGGTGCCCAGCTGGTTAAGGAAGTTGCAACAAAGACCAATGACGTAGCTGGTGACGGTACCACCACAGCGACCGTTCTGGCTCAGGCGATGATCAATGAAGGTATGAAGAACGTGGCTGCAGGCGCTAACCCGATTGTTTTAAGAAAGGGTATGAGAAAAGCTACTGAGGCAGCTGTAGAAGCGATCGCAAAGATGAGCGAGCCGATCAAGGGCAAAGCTTCCATCGCAAGAGTAGCTGCAATTTCCGCAGCAGACGATGCAGTCGGCGAGATGGTAGCCGATGCCATGGAGAAGGTTTCCAACAACGGCGTTATCACCATTGAAGAATCCAAGACCATGAAGACCGAGTTAGACCTGGTAGAAGGTATGCAGTTTGACAGAGGATACGTTTCCGCTTACATGTGCACCGATATGGAGAAGATGGAAGCAAACTTAGACGATCCGTATATCCTTATTACAGATAAGAAGATTTCCAACATTCAGGAGATCCTTCCATTATTAGAGCAGGTTGTACAGTCCGGCGCAAGACTCTTAATCATTGCAGAAGACATCGAAGGCGAGGCTCTGACCACTTTAATCGTCAACAAGTTAAGAGGTACCTTCAATGTAGTTGCTGTTAAGGCTCCTGGCTACGGCGACAGAAGAAAAGAGATGCTTCAGGATATCGCCATCTTAACAGGCGGCAAGGTAATTTCCGAAGAATTAGGCTATGAGTTAAAGAGCACCACCATGGATATGCTTGGACGCGCAAAATCCGTTAAGGTTCAGAAGGAAAATACCATCATCGTGGACGGTGAAGGCAGCAAAGACGAGATCGAAGCCAGAATCGGCCAGATCAAGGCTCAGATTGAAGAGACCACATCTGATTTTGATAAAGAAAAATTACAGGAAAGACTTGCGAAGTTATCCGGCGGTGTTGCTGTTATCCGCGTAGGTGCGGCAACAGAGACCGAGATGAAGGAAGCAAAGCTTCGTATGGAAGACGCTTTATCCGCAGCAAGAGCAGCCGTTGAAGAGGGCGTTATCGCCGGCGGCGGTTCCGCTTATATCCATGCTATGAAGGACGTTCAGAAAGTCATTGACGGTCTGGAAGGCGAAGAAAAGACAGGCGCTAAGATTATCTTAAAGGCTCTGGAAGCTCCGTTATACCACATCGTGGCAAACGCAGGTCTGGAAGGCGCCGTTATTATCAGCAAGGTAAAAGAAGCAGCGGTAGGCACAGGCTTTGACGCTTATAAGGAAGAATACGTAGACATGATCGAAGCCGGTATCCTGGATCCGACCAAAGTTACAAGAAGTGCATTACAGAATGCGAACAGTGTTGCATCTACCTTATTGACAACTGAATCTGTTGTTGCTAATATAAAAGAAAAAACACCTGCAGCTCCGGCTCCAGGCGGAATGGATATGATGTAA

> Hungatella xylanolytica DSM 3808T
ATGGCAAAGCAGATTAAATATGGCGTAGATGCCAGAAAAGCACTTGAATCAGGAGTGAATCAGTTAGCAGATACCGTTCGTGTAACCTTAGGTCCGAAAGGAAGAAACGTTGTACTTGATAAATCATTTGGAGCACCGTTAATCACCAACGATGGTGTTACCATTGCAAAAGAGATTGAGCTGGAAGATGCATTTGAGAATATGGGTGCACAGCTTGTAAAGGAAGTTGCTACCAAAACCAATGATGTTGCCGGTGACGGTACCACAACAGCAACAGTACTGGCTCAGGCTATGATTAATGAAGGTATGAAGAACTTAGCAGCTGGTGCAAACCCAATCGTTTTAAGAAAGGGTATGAGAAAAGCTACCCAGGCAGCCATTGATGCAATTGCAAAGATGAGCGAGCCGATCAAAGGAAAAGCTTCCATCGCAAGAGTTGCAGCTATTTCTGCAGCAGATGATGAAGTTGGCGAGATGGTAGCTGACGCTATGGAGAAGGTTTCCAATAACGGCGTTATCACCATTGAAGAGTCCAAGACCATGAAGACAGAACTGGACCTTGTAGAAGGTATGCAGTTCGACAGAGGATACATTTCCGCTTACATGTGCACCGATATGGAGAAGATGGAAGCTAATCTTGACGATCCATATATTCTTATTACTGACAAGAAGATTTCCAGCATTCAGGAGATTCTTCCTTTATTAGAGCAGGTTGTTCAGTCCGGCGCAAGACTTCTTATCATTGCAGAGGATATTGAAGGCGAAGCATTAACAACTCTGATTGTTAATAAATTAAGAGGAACCTTTAATGTAGTTGGTGTGAAAGCTCCTGGCTACGGCGACAGAAGAAAAGAGATGTTACAGGATATCGCAGTATTAACAGGCGGTACAGTTATTTCTGAAGAGCTGGGTTACGAATTAAAGAACGCAACTCTTGATATGTTAGGCCGTGCAAAATCAGTGAAGATCCAGAAAGAGAACACCGTTGTTGTTGACGGTTCTGGTGACAAAGCTGCCATTGATGCAAGAATTGGTCAGATTAAGAGCCAGATCGAAGAAACAACTTCTGAATTTGATAAAGAAAAATTACAGGAAAGACTTGCAAAATTATCTGGCGGCGTAGCAGTAATCCGTGTTGGTGCTGCAACAGAGACAGAGATGAAGGAAGCAAAGCTTCGTATGGAAGATGCGTTATCTGCAGCAAGAGCAGCAGTAGAGGAAGGCGTAATTGCAGGCGGCGGTTCTGCTTATATCCATGCAATCACTGAAATTGAAGGTCTTGTAAATGGTCTGGAAGGCGATGAGAAGACCGGCGGAAAGATCATCTTAAAGGCTCTTGAAGCTCCGTTATACCACATTGCAGCCAATGCAGGACTGGAAGGAAGCGTTATCATCAATAAAGTCAAAGAAGCGAAAGTAGGCACTGGTTTTGATGCATACAAAGAAGCTTATGTAGATATGGTTGATGCTGGTATTCTTGATCCTACCAAGGTAACAAGAAGTGCACTTCAGAATGCAACCAGTGTTGCATCTACCTTATTGACAACAGAGTCTGTTGTTGCTAATATTAAGGAAAAAGCACCCGCAATGCCAGCTCCCGGCGGAATGGATATGATGTAA

> Lachnoclostridium edouardi Marseille-P3397T
ATGGCAAAAGAAATTAAGTATGGCGTAGAAGCCAGAAAAGCATTAGAGGCAGGCGTTAACCAGCTGGCAGATACTGTAAGAGTAACATTAGGACCAAAAGGAAGAAACGTAGTTTTAGATAAATCTTTCGGCGCTCCTTTAATCACAAACGACGGTGTAACCATTGCAAAAGAAATCGAATTATCCGATGCATTTGAAAATATGGGAGCACAGCTGGTAAAAGAGGTTGCTACAAAAACTAACGACGTAGCCGGAGACGGAACTACTACAGCTACAGTTTTAGCTCAGGCAATGATTAACGAAGGAATGAAAAACCTGGCAGCAGGCGCTAACCCAATCGTTTTAAGAAAGGGTATGAAAAAGGCTACAGAGGCTGCTGTGGAAGAGATTGCTAAAATGAGCAAGCCGATTGAAGGCAAAGACCAGATTGCCAGAGTCGCAGCGATTTCCGCTTCTGACGACGAGGTAGGAGAGCTGGTTGCAGACGCTATGGAGAAGGTTTCCAAAGACGGCGTTATTACAATTGAAGAGTCCAAGACAATGAAAACAGAGTTAGATCTGGTAGAGGGAATGCAGTTTGACCGCGGTTATATCTCTGCATATATGTGCACAGATATGGACAAAATGGAAGCTGTTATGGACGACCCGTTTATTTTAATTACTGATAAAAAGATTTCCAACATTCAGGAGATCCTTCCTCTGTTAGAGCAGATTGTAAAAACAGGAGCAAAGCTTCTCATTGTAGCAGAGGACGTAGAAGGCGAAGCTTTAACTACTTTAATCGTCAACAAGCTGAGAGGCACATTTAATGTTGTTGCAGTAAAGGCTCCTGGATACGGCGACAGAAGAAAAGAGATGCTGAAGGATATTGCAATTCTTACTGGCGGCCAGGTAATCTCTGAAGAACTGGGACTGGATCTGAAGGATGTTACTATGGATCAGCTGGGCAGAGCAAAATCTGTAAAGGTTCAGAAGGAAAATACTATTATTGTAGACGGTTTAGGCGATAAAGCCGAGATCAGCGCAAGAGTTTCCCAGATTAAGGCTCAGATTGAAGAGACAACATCTGACTTTGACAGGGAGAAGCTTCAGGAAAGACTGGCTAAGCTGGCAGGCGGAGTAGCTGTAATCAGAGTAGGCGCAGCTACAGAAACTGAGATGAAAGAAGCAAAGCTTCGTATGGAAGACGCTTTGGCAGCTACAAAGGCAGCTGTAGAAGAAGGAATCATTGCAGGCGGCGGTTCAGCATATATTCATGCAGCTAAGGCTGTAGAAGGCTTAGTAGCAGATATGGACGGAGACGAGAAGACAGGCGGAAAGATTATTCTCAAGGCTTTAGAGGCTCCTCTGTACCACATTGCTGCCAACGCAGGTCTGGAAGGCTCTGTAATTATTAATAAAGTGGCAGAGGCAGAAGTAGGCGTAGGCTTTGATGCATACAAGGAAGAGTATGTAGATATGATCAAGGCAGGTATTCTGGATCCTGCTAAGGTTACAAGAAGCGCTTTGCAGAACGCAACAAGCGTAGCTTCCACCTTGCTGACAACAGAGTCTGTAGTAGCTGATATTAAAGAACCGGCACCAGCTATGCCACCAGCTCCAGGCGGAATGGGAATGATGTAA

> Lacrimispora aerotolerans DSM 5434T
ATGGCAAAGCAGATTAAATATGGCGTAGACGCGAGAAAAGCACTTGAGTCAGGTGTTAATCAGTTAGCAGATACCGTTCGTGTAACATTAGGACCGAAAGGAAGAAATGTTGTACTTGATAAATCATTTGGAGCACCTCTTATTACCAACGATGGTGTAACAATTGCAAAAGAAATCGAATTAGAAGATGCCTTTGAAAACATGGGCGCACAGTTAGTAAAAGAAGTTGCTACAAAGACCAACGATGTAGCAGGTGACGGAACAACAACCGCTACCGTTCTTGCTCAGGCAATGATCAACGAAGGTATGAAGAACTTAGCAGCAGGCGCTAACCCAATCGTTCTTAGAAAAGGAATGAAGAAGGCAACAGAAGCAGCTGTAGAAGCGATCAAGAGCATGAGCGAGCCGATTAAGGGCAAAGCTTCCATCGCAAGAGTTGCAGCTATTTCCGCAGCTGATGACGTAGTAGGCGAGATGGTTGCTGACGCTATGGAGAAGGTTTCCAACAACGGTGTTATCACCATTGAAGAATCCAAGACCATGATGACAGAGCTTGATTTAGTAGAAGGTATGCAGTTTGACAGAGGTTATATCTCTGCTTACATGTGCACCGATATGGAGAAGATGGAAGCTAATTTAGACGATCCATACATCCTTATCACAGATAAAAAGATATCAAGCATTCAGGAGATTCTTCCTTTATTAGAGCAGGTGGTACAGTCTGGAGCCAGACTTTTAATCATCGCAGAAGACATCGAAGGAGAGGCACTTACCACTCTTATCGTGAACAAATTAAGAGGAACCTTCAATGTAGTAGGTGTGAAAGCTCCAGGCTACGGCGACAGAAGAAAAGAGATGTTACAGGATATCGCAGTGTTAACTGGCGGAACAGTCATCTCTGACGAATTAGGCTATGAGCTTAAGAATGCAACTCTTGATTTATTAGGACGTGCAAAATCCGTTAAGATCCAGAAAGAAAACACAGTTATCGTTGATGGCTGCGGAGATAAAGACGCAATCGCTGCAAGAATCGGACAGATCAAAGGCCAGATCGAAGAAACAACTTCTGACTTTGACCGTGAGAAATTACAGGAAAGACTTGCTAAATTATCCGGCGGTGTTGCAGTAATCCGTGTAGGTGCTGCCACAGAGACTGAGATGAAAGAAGCAAAGCTTCGTATGGAAGATGCTTTATCTGCAGCAAGAGCAGCAGTAGAAGAAGGCGTAATCGCAGGCGGCGGTTCTGCTTATATCCATGCAATCACTGAAATTGAACATGTAGTAGCCGGATTAGAAGGCGATGAGAAGACAGGCGGAAAGATCATCTTAAAAGCACTGGAATCTCCATTATACCACATTTCTGCTAACGCTGGTCTGGAAGGAAGCGTTATCATTAATAAGGTAAAAGAGTCTAAAGTCGGCGTTGGCTTTGATGCTTATAAAGAAGAGTATGTAGACATGGTGGAAGCTGGTATTTTAGATCCTACCAAGGTTACCAGAAGTGCCCTTCAGAATGCTACCAGCGTAGCATCTACCTTATTGACAACTGAGTCCGTAGTTGCTAATATTAAAGAAAAGACACCTGCAATGCCTGCACCAGGCGGAATGGATATGATGTAA

> Lacrimispora algidixylanolytica SPL73T
ATGGCAAAGCAGATTAAATATGGTGTAGATGCAAGAAAAGCACTTGAATCAGGTGTAAATCAGTTAGCAGATACCGTTCGTGTAACATTAGGACCAAAAGGAAGAAATGTTGTACTTGATAAATCATTTGGAGCACCACTTATTACAAACGATGGTGTAACAATTGCAAAAGAAATTGAATTAGAAGATGCCTTTGAAAATATGGGCGCTCAGTTAGTAAAAGAAGTTGCAACTAAGACAAACGATGTAGCTGGTGACGGAACTACCACTGCTACCGTTCTTGCTCAGGCAATGATCAATGAAGGCATGAAGAACCTGGCAGCAGGTGCTAACCCAATCGTACTTAGAAAAGGTATGAGGAAGGCAACAGAAGCAGCGCTAGAGGCAATCAAGAACATGAGTGAGCCTATTAAAGGAAAAGCATCCATCGCAAGAGTTGCAGCTATTTCTGCAGCAGACGATATCGTAGGCGAGATGGTAGCTGACGCTATGGAGAAGGTATCGAACAACGGTGTTATTACCATTGAAGAATCCAAAACCATGATGACAGAGCTTGACCTGGTAGAAGGTATGCAGTTTGATCGAGGTTATATCTCAGCTTACATGTGCAATGACATGGAGAAGATGGAAGCTAATTTAGACGATCCATATATCCTTATTACAGATAAGAAGATTACAAGCATTCAGGATATTCTTCCATTGTTAGAGCAGGTAGTTCAGTCTGGAGCTAGACTTTTAATCATCGCAGAAGATATTGAAGGAGAGGCACTTACCACTCTTATCGTAAACAAATTAAGAGGAACCTTTAATGTAGTAGGTGTAAAAGCACCAGGTTATGGCGACAGAAGAAAAGAGATGCTTCAGGATATCGCTGTATTAACAGGCGGAACTGTAATTTCTGATGAATTAGGCTATGATCTTAAGAGCGCAACTCTTGATTTATTAGGACGTGCTAAATCCGTTAAGATTCTGAAAGAAAATACCGTTATCGTAGACGGATGCGGAGATAAAGAAGCCATTACTGCAAGAATCGGCCAGATTAAGGGACAGATTGAGGAAACTACATCTGACTTTGACCGCGAGAAATTACAGGAAAGACTTGCTAAATTATCCGGCGGCGTAGCAGTAATCCGTGTAGGTGCTGCCACAGAGACAGAGATGAAGGAAGCAAAGCTTCGTATGGAAGATGCTTTATCTGCAGCAAGAGCAGCGGTAGAAGAAGGTGTAATTGCAGGCGGCGGTTCTGCTTATATTCATGCAATCACTGAAATCGAGGATTTAGTTAGTAAATTAGAAGGCGATGAGAAGACCGGTGGAAAGATCATCTTAAAGGCACTGGAATCACCGTTATACCACATTGTAGCAAATGCAGGTCTTGAAGGAAGCGTCATCATCAGCAAAGTAAAAGAAGCAAAAGTCGGAATCGGCTTTGATGCATATAAAGAAGAGTATGTAGATATGGTGGAAGCTGGTATTTTAGATCCTACTAAAGTTACTAGAAGCGCTCTTCAAAATGCAACCAGTGTAGCATCTACCTTATTGACAACTGAGTCTGTAGTTGCTAATATGAAAGATAAAACACCTGCAATGCCTTCACCAGGCGGAATGGATATGATGTAA

> Lacrimispora amygdalina src4
ATGGCAAAGCAGATTAAATATGGCGTAGAAGCCAGAAAAGCACTTGAATCAGGAGTGAATCAGTTAGCAGATACCGTTCGTGTAACATTAGGTCCGAAAGGAAGAAACGTTGTACTTGATAAATCATTTGGAGCACCGTTAATTACCAACGATGGTGTTACCATTGCAAAAGAGATCGAACTGGAAGATGCTTTTGAGAATATGGGCGCACAGCTGGTTAAAGAAGTTGCAACTAAGACTAATGATGTTGCTGGTGACGGTACCACAACTGCAACTGTACTGGCTCAGGCTATGATTAATGAAGGTATGAAGAACCTGGCAGCCGGAGCGAACCCCATTGTTTTAAGAAAGGGTATGAAGAAGGCAACAGAGGCTGCTGTTGAAGCCATCGCAAAGATGAGCGAGCCGATTAAAGGAAAAGCATCCATCGCAAGAGTTGCAGCAATCTCTGCAGCAGATGATGAAGTGGGCGAAATGGTGGCCGACGCTATGGAGAAGGTATCCAACAACGGCGTTATCACCATTGAAGAGTCCAAGACCATGAAGACCGAGCTGGACCTTGTAGAAGGTATGCAGTTTGACAGAGGATATGTTTCCGCTTACATGTGCACTGATATGGAGAAGATGGAAGCAAACCTTGACGATCCATATATTCTTATCACTGACAAGAAGATTTCCAGCATTCAGGAGATTCTTCCAATATTAGAGCAGGTTGTTCAGTCCGGTGCAAGACTTCTTATTATCGCAGAAGATATTGAAGGCGAAGCATTAACAACTCTCATTGTTAACAAATTAAGAGGAACCTTTAACGTAGTTGGCGTGAAAGCTCCTGGCTATGGCGACAGAAGAAAAGAGATGTTACAGGATATCGCAGTTTTAACTGGCGGTACTGTAATTTCTGAAGAACTGGGCTATGAATTAAAGAGCGCGACTCTTGATCAGTTAGGCCGTGCGAAATCAGTGAAGATCCAGAAAGAGAATACGGTTATTGTTGACGGTTCTGGTGACAAAGCTGCTATTGATGCAAGAATCGGTCAGATTAAGAGCCAGATCGAAGAAACTACTTCTGATTTCGATAAAGAAAAATTACAGGAAAGACTTGCTAAATTATCCGGAGGCGTAGCAGTAATCCGTGTAGGTGCTGCAACTGAGACTGAGATGAAGGAAGCTAAGCTTCGTATGGAAGATGCGTTATCTGCAGCCAGAGCAGCAGTAGAGGAAGGCGTGATTGCAGGCGGTGGTTCTGCTTATATCCACGCAATTACTGAAATTGAAGGACTTGTAAGCAAACTGGAAGGTGATGAGAAGACAGGCGGAAAGATTATCTTAAAAGCTCTGGAATCTCCGTTATACCACATTGTTGCCAATGCAGGTCTGGAAGGCAGCGTTATCATCAATAAAGTAAAAGAATCAAAAGTAGGCACAGGCTTTGATGCATACAAAGAAGCTTACGTTGACATGGTTGATGCCGGTATCTTAGATCCCACTAAGGTGACAAGAAGTGCACTTCAGAATGCTACCAGTGTTGCATCTACCTTATTGACAACTGAGTCCGTAGTTGCTAATATTAAGGAAAAGACTCCTGCAGTTCCGGCTCCGGGCGGAATGGATATGATGTAA

> Lacrimispora celerecrescens 18AT
ATGGCAAAGCAGATTAAATATGGCGTAGATGCCAGAAAAGCACTTGAATCTGGAGTGAATCAGTTAGCAGATACTGTTCGTGTAACATTAGGGCCTAAAGGCAGAAACGTTGTACTGGATAAATCTTTCGGCTCACCGCTCATCACAAATGACGGCGTTACCATTGCAAAGGAAATCGAGCTGGAAGATGCTTTTGAGAATATGGGCGCTCAGCTTGTAAAAGAGGTTGCGACTAAGACCAATGACGTAGCAGGTGACGGTACTACCACAGCTACCGTTTTAGCTCAGGCTATGATCAATGAGGGAATGAAGAACCTGGCAGCAGGTGCAAACCCAATCGTTTTAAGAAAGGGTATGAAAAAGGCAACTGAAGCAGCAGTAGAAGCGATTGCAAAGATGAGCGAGCCGATCAAGGGTAAGGCATCCATCGCAAGAGTAGCAGCTATTTCCGCATCAGATGATGAGGTCGGCGAGATGGTAGCTGACGCTATGGAGAAGGTTTCCAACAACGGCGTTATTACCATTGAAGAATCAAAGACCATGAAGACAGAGCTGGATCTTGTGGAAGGTATGCAGTTTGACAGAGGTTATATCTCTGCTTATATGTGCACCGACATGGAAAAGATGGAAGCTAATTTAGACGATCCATACATTCTTATTACTGATAAGAAGATCTCAAACATTCAGGAGATCCTTCCTTTATTAGAGCAGGTAGTTCAGTCCGGCGCAAGACTTCTCATCATCGCAGAAGATGTGGAAGGCGAAGCTTTGACAACCTTAATCGTTAATAAATTAAGAGGAACCTTCAACGTAATCGCTGTAAAGGCTCCAGGCTATGGCGACAGAAGAAAAGAGATGTTACAGGATATCGCTGTTTTAACAGGCGGTACCGTGATCTCTGATGAACTGGGATATGAGCTTAAGAATGCAACCCTTGATCTTTTAGGACGTGCAAAATCCGTAAAGGTTCAGAAGGAAAATACCGTAATCGTAGATGGCTGCGGCGATAAGGAAGCAATCACTGCAAGAATCGGCCAGATCAAGGGCCAGATCGAAGAGACTACTTCTGATTTTGACAGAGAAAAATTACAGGAAAGACTTGCTAAATTATCCGGCGGTGTTGCAGTAATCCGCGTAGGTGCTGCAACAGAAACCGAGATGAAGGAAGCAAAACTCCGTATGGAAGACGCTTTATCTGCAGCAAGAGCAGCAGTTGAAGAAGGCGTTATCGCAGGCGGCGGTTCTGCTTACGTTCATGCCATCAATCAGATTGAAGAACTTGTTAAACATTTAGAAGGCGATGAGAGAACCGGTGGAAAGATCATCTTAAAGGCTCTTGAATCCCCATTATACCACATTGTAGCCAATGCAGGACTGGAAGGAAGCGTTATCATCAATAAGGTGAGAGAGTCCAAGGTAGGAACCGGCTTTGACGCATATAAGGAAGAATACGTAGACATGGTAGAAGCAGGCATCCTGGACCCGACAAAGGTAACCAGAAGCGCCCTTCAAAATGCTACAAGTGTTGCATCTACCTTATTGACAACAGAGTCCGTTGTTGCTAATATTAAAGAAAAAGCACCTGCAATGCCAGCCCCAGGCGGAATGGATATGATGTAA

> Lacrimispora indolis DSM 755T
ATGGCAAAACAGATTAAATATGGCGTAGATGCCAGAAAAGCACTTGAGTCCGGAGTTAATCAGTTAGCAGATACCGTTCGTGTAACATTGGGACCTAAGGGAAGAAACGTTGTACTGGATAAATCCTTTGGCGCACCTTTGATCACAAACGATGGTGTTACCATTGCAAAAGAGATCGAGCTGGAGGATGCCTTTGAGAATATGGGCGCTCAGCTTGTAAAAGAAGTTGCTACAAAGACCAATGACGTGGCCGGTGACGGTACCACAACTGCAACTGTTCTGGCTCAGGCTATGATCAATGAAGGAATGAAGAACCTGGCAGCAGGCGCAAACCCAATCGTTTTAAGAAAGGGTATGAAAAAAGCCACAGAAGCAGCAGTAGAAGCTATTGCAAAGATGAGCGAGCCGATCAAAGGCAAGGCATCCATCGCAAGAGTAGCAGCTATTTCCGCATCAGATGATGAGGTTGGCGAGATGGTAGCTGACGCTATGGAGAAGGTTTCCAACAACGGTGTTATCACCATTGAAGAATCCAAGACCATGAAGACAGAGCTGGATCTTGTGGAAGGTATGCAGTTTGACAGAGGTTATATCTCTGCTTATATGTGCACCGATATGGAGAAGATGGAAGCTAATTTAGACGATCCATACATTCTCATTACAGATAAGAAGATCTCAAACATTCAGGAGATCCTTCCTTTATTAGAGCAGGTAGTTCAGTCCGGCGCAAGACTTCTCATCATCGCAGAAGATGTGGAAGGCGAGGCTTTAACCACCTTAATCGTTAATAAATTAAGAGGTACCTTCAATGTCATCGCTGTAAAGGCTCCAGGCTACGGCGACAGAAGAAAAGAGATGTTACAGGATATCGCTGTTTTAACAGGCGGTACCGTGATTTCCGATGAATTAGGCTATGAGCTTAAGAATGCAACCCTTGATCTCTTAGGACGTGCAAAATCCGTTAAGGTTCAGAAGGAAAATACCGTGATCGTGGACGGCTGCGGCGATAAGGAAGCAATCACCGCAAGAATCGGCCAGATCAAGGGCCAGATCGAAGAGACCACTTCTGATTTTGACAGAGAAAAATTACAGGAAAGACTAGCAAAATTATCCGGCGGCGTAGCAGTGATCCGTGTAGGCGCTGCAACAGAGACCGAGATGAAAGAAGCAAAGCTTCGTATGGAAGACGCTTTATCCGCAGCAAGAGCAGCTGTTGAGGAAGGCGTTATCGCAGGCGGCGGTTCTGCTTACGTTCATGCGATCAACCAGATCGAAGACACTGTAAAGGAACTGGAAGGTGATGAGAAGACCGGAGGAAAGATCATCTTAAAGGCACTCGAAGCTCCTTTATACCACATCGTAGCCAATGCAGGTCTGGAAGGAAGCGTCATCATCAATAAGGTGAGAGAGTCCAAGGTGGGAACCGGCTTTGACGCATACAAGGAAGAATACGTTGACATGGTGGAAGCAGGCATCCTGGATCCTACAAAGGTCACCAGAAGCGCCCTTCAAAATGCTACCAGTGTTGCATCTACCTTATTGACAACAGAGTCCGTTGTTGCTAATATTAAAGAAAAAGCACCTGCAATGCCAGCACCAGGCGGAATGGATATGATGTAA

> Lacrimispora saccharolytica WM1T
ATGGCAAAACAGATTAAATATGGCGTTGATGCCAGAAAAGCACTGGAGTCCGGAGTTAATCAGTTAGCAGATACCGTTCGTGTAACATTAGGCCCCAAGGGCAGAAACGTTGTTCTGGATAAATCCTTTGGCGCACCTTTGATCACGAACGACGGTGTTACCATTGCAAAAGAGATCGAGCTGGAGGATGCCTTTGAAAACATGGGCGCTCAGCTTGTAAAAGAGGTTGCTACAAAGACCAATGATGTGGCCGGCGACGGTACCACCACTGCAACTGTATTGGCTCAGGCTATGATCAATGAAGGAATGAAGAACCTGGCAGCTGGAGCAAACCCCATTGTTTTAAGAAAGGGTATGAAAAAAGCCACCGAAGCAGCGGTAGAAGCAATTGCAAAGATGAGCGAACCGATTAAGGGCAAGGCTTCCATCGCCAGAGTTGCAGCTATTTCCGCTTCCGATGATGCGGTAGGCGAGATGGTAGCTGACGCTATGGAGAAGGTTTCCAACAACGGCGTTATTACCATTGAGGAATCCAAGACCATGAAGACAGAACTGGATCTGGTGGAAGGTATGCAGTTTGACAGAGGTTATATTTCCGCATACATGTGTACCGACATGGAAAAGATGGAAGCTAATTTAGACGATCCATACATTCTGATTACAGATAAGAAGATTTCAAACATCCAGGAGATCCTTCCTTTATTAGAGCAGGTGGTTCAGTCCGGCGCAAGACTTCTCATCATCGCAGAAGATGTGGAAGGCGAGGCTTTAACAACCTTAATCGTTAATAAATTAAGAGGTACCTTCAATGTCATCGCAGTAAAGGCTCCTGGCTATGGCGACAGAAGAAAAGAAATGTTACAGGATATCGCTGTTTTAACAGGCGGTACCGTGATTTCCGATGAATTGGGATACGAGCTTAAGAATGCCACCCTTGACCTGTTAGGACGTGCAAAATCCGTAAAGGTTCAGAAGGAAAACACCGTAATTGTAGACGGATGCGGCGATAAGGAAGCAATCACAGCAAGAATCGGCCAGATCAAGGGACAGATCGAAGAGACCACTTCTGACTTTGACAGAGAGAAATTACAGGAAAGACTTGCAAAGTTATCCGGCGGCGTAGCAGTAATCCGGGTAGGTGCTGCAACAGAAACCGAAATGAAGGAAGCAAAGCTTCGTATGGAAGATGCTTTATCGGCAGCAAGAGCAGCCGTAGAGGAAGGTGTCATCGCAGGCGGCGGTTCTGCTTACGTTCATGCAATTACACAGATTGAAGACGTTGTAAAGGGTCTGGAAGGCGATGAAAAGACCGGAGGAAAGATCATCTTAAAGGCTCTTGAAGCTCCGTTATACCACATTGTAGCCAACGCAGGTCTGGAAGGAAGCGTCATTATCAATAAGGTAAAGGAATCTAAAGTAGGAACCGGTTTTGACGCATACAAAGAAGAATACGTAGATATGGTAGAAGCAGGCATCCTGGATCCGACTAAGGTTACCAGAAGCGCCCTTCAAAATGCTACCAGTGTTGCATCAACCTTATTGACAACAGAGTCCGTTGTTGCTAATATTAAAGAAAAAGCACCTGCAATGCCAGCTCCAGGCGGAATGGATATGATGTAA

> Lacrimispora sphenoides ATCC 19403T
ATGGCAAAGCAGATTAAATATGGCGTAGATGCCAGAAAAGCACTTGAATCTGGAGTGAATCAGTTAGCAGATACTGTTCGTGTAACTTTAGGGCCTAAGGGCAGAAACGTTGTACTGGATAAATCTTTTGGTTCACCGCTCATTACAAATGACGGCGTTACCATTGCAAAGGAAATCGAGCTGGAAGATGCTTTTGAGAATATGGGCGCTCAGCTTGTTAAAGAGGTTGCGACTAAGACCAATGACGTAGCAGGAGACGGTACTACCACAGCTACCGTTTTAGCTCAGGCTATGATCAATGAAGGAATGAAGAACCTGGCAGCAGGTGCAAACCCAATCGTTTTAAGAAAGGGTATGAAAAAAGCGACTGAAGCAGCAGTAGAAGCGATTGCAAAGATGAGCGAGCCGATCAAAGGCAAGGCATCCATCGCAAGAGTAGCAGCTATTTCCGCATCAGATGATGAGGTCGGCGAGATGGTAGCTGACGCTATGGAGAAAGTTTCCAACAACGGCGTTATTACTATTGAAGAATCAAAGACCATGAAGACAGAGCTGGATCTTGTGGAAGGTATGCAGTTTGACAGAGGTTATATTTCTGCTTATATGTGCACCGATATGGAGAAGATGGAAGCTAATTTAGATGATCCATACATTCTTATTACCGATAAGAAGATCTCAAACATTCAGGAGATCCTTCCTTTATTAGAGCAGGTAGTTCAGTCCGGCGCAAGACTTCTCATCATCGCAGAAGATGTGGAAGGCGAGGCTTTAACAACCTTAATCGTTAATAAATTAAGAGGAACCTTCAACGTAATCGCTGTAAAGGCTCCAGGCTATGGCGACAGAAGAAAAGAGATGTTACAGGATATCGCTGTTTTAACGGGCGGTACCGTGATCTCTGATGAACTGGGATATGAGCTTAAGAATGCTACCCTTGATCTTTTAGGACGTGCAAAATCCGTAAAGGTTCAGAAGGAAAATACCGTAATCGTAGACGGCTGCGGAGATAAAGAAGCAATCACTGCAAGAATCGGCCAGATCAAGGGCCAGATCGAAGAGACTACTTCTGATTTTGACAGAGAAAAATTACAGGAAAGACTTGCTAAATTATCCGGCGGTGTAGCAGTAATCCGCGTAGGCGCTGCAACAGAAACCGAGATGAAGGAAGCAAAACTCCGTATGGAAGATGCTTTATCTGCAGCAAGAGCAGCAGTTGAGGAAGGCGTTATCGCAGGCGGCGGTTCTGCTTACGTTCATGCCATCAACCAGATTGAAGAACTTGTTAAGAATTTAGAAGGCGATGAGAGAACCGGCGGAAAGATCATCTTAAAGGCTCTTGAATCTCCATTATACCACATTGTAGCCAATGCAGGACTGGAAGGAAGCGTCATCATCAATAAGGTGAGAGAGTCCAAGGTAGGAACCGGCTTTGACGCATACAAGGAAGAATACGTAGACATGGTAGAAGCAGGCATCCTGGATCCGACTAAGGTAACCAGAAGCGCACTTCAAAATGCTACAAGTGTTGCATCTACCTTATTGACAACAGAGTCCGTTGTTGCTAATATTAAAGAAAAAGCACCTGCAATGCCAGCCCCAGGCGGAATGGATATGATGTAA

> Merdimonas faecis BR31T
ATGGCAAAAGAAATTAAATATGGCGCCGAGGCCAGAAGCGCACTGGAAGCAGGAGTTAATCAGCTGGCAGATACAGTAAGAGTTACACTTGGACCAAAGGGACGCAATGTTGTCCTGGATAAATCCTTTGGAGCACCGCTGATCACTAACGACGGTGTAACGATCGCAAAAGAGATCGAGCTGGAAGATGCTTTTGAGAACATGGGAGCACAGCTGATCAAGGAAGTTGCTTCCAAGACAAATGACGTGGCCGGAGACGGAACTACCACAGCTACCGTACTGGCACAGGCTATGGTGCACGAAGGAATGAAGAACCTGGCAGCAGGCGCAAATCCGATCATCCTTCGTAAAGGTATGAAGAAAGCGACAGATACAGCAGTAGAAGCAATCGCTAAGATGTCCAGCAAAGTAAACGGCAAAGATCAGATCGCCAAGGTTGCAGCAATTTCTGCCAGTGACGAGGAAGTAGGCGAGATGGTAGCAGACGCTATGGAAAAAGTTTCCAACGACGGTGTTATCACCATTGAAGAGTCCAAGACCATGAAGACAGAACTTGACCTGGTAGAAGGTATGCAGTTTGACCGCGGATATGTGTCTGCATACATGGCAACTGATATGGATAAAATGGAAGCAAACCTGGAAGATCCATACATCCTGATCACAGATAAGAAGATCTCCAACATCCAGGATATCCTTCCGCTGCTGGAGCAGATCGTACAGTCCGGAGCAAGACTTCTGATCATCGCAGAGGATATCGAAGGCGAGGCGCTGACTACCCTGATTGTAAACAAACTGCGTGGAACCTTCAATGTAGTAGCAGTAAAAGCACCTGGATATGGCGACAGAAGAAAAGAGATGCTCAAAGATATCGCAATCCTGACAGGCGGAGAAGTGATCTCCGAAGAGCTGGGACTGGATCTTAAGGATACAACAATGGAACAGCTGGGTCGTGCAAAATCCGTTAAAGTACAGAAAGAAAACACTGTTATCGTAGACGGACTTGGCGACAAGAAAGCTATTGCAGACCGTGTGGCTCAGATCAAGAATCAGATTGAAGAGACCACTTCTGATTTCGACAGAGAAAAACTTCAGGAGAGACTGGCAAAACTGGCCGGCGGCGTAGCAGTGATCCGTGTAGGTGCGGCTACTGAGACAGAAATGAAAGAAGCAAAACTTCGTATGGAAGATGCCCTGGCAGCTACCAGAGCAGCTGTTGAAGAAGGTATCATCGCAGGAGGCGGATCTGCTTACATCCACGCTGCAAAAGAAGTGGCTAAGAAGGTAGCAGAGATGGAAGGCGATGAAAAGACAGGCGGAAATGTAGTCCTGAAAGCGCTGGAAGCTCCGCTGTACCGCATCGCTGCCAACGCAGGACTGGAAGGATCTGTTATCATTAATAAAGTATCCGAGTCTGAGCCTGGCATTGGATTCGACGCACTGACAGAGCAGTATGTAGATATGGTAGAGAGCGGTATCCTGGATCCTGCAAAGGTAACAAGAAGCGCACTTCAGAACGCGACCAGCGTAGCAGCTACACTTCTGACTACAGAGTCTGTTGTGGCAAATATTAAGGAAGAAGTACCGGCTGCAGCACCGGCAGGCGGCGGAATGGGAATGATGTAA

> Merdimonas massiliensis Marseille-P3254T
ATGGCAAAAGAAGTTCGTTTTTCAAAAGATGCTCGTGAAGCAATGCTTAGAGGTGTAAACACGTTAGCAGATGCTGTACGTGTTACATTGGGACCAAAGGGACGTAATGTCGTTTTAGAGAAAGAATACGGTTCTCCATTGATTACAAATGATGGTGTCTCTATCGCAAAAGAAATTGAATTAGAAGACAAATTTGAAAATATGGGAGCAAAGTTAGTTTATGAGGTAGCTAACAAGACAAATGATACAGCAGGTGATGGTACGACCACTGCTACGATCTTGGCGCAAAGCATGATCGAAAATGGATTGAAGGCTGTAGAAAAAGGAGCAAATCCAGTCTTGATGCGTGAAGGTATCGAATATGCCAGCAAAGAAATCGCTAAACATATCTTAGAGAAATCACGCAAGGTAGAGACAAGCAATGATATTGCATCTGTAGCCACAATTTCTGCCGGCAGCAATGAAGTTGGAAATACAATTGCTGAAGCAATGGAAAAGGTTGGTCGCGATGGAGTGATCAGTGTCGATACGTCAAACGGATTTGAAACGGAATTGGAAATCAGTGAAGGTTTGCAATACGATAAGGGTTACGTTTCTCCATATATGGTCAGTGATCGTGAAAAGATGCAGGTGGAAATGGAAAATCCGCTGGTATTGGTTACAGATCAAAAGATCAGCAACATTCAAGAAATCTTACCTTTATTGGAACAAGTATTGCAAGCAAATAAACCGTTGTTATTGATTGCAGATGATTTTGAAAATGAAGTAGTTTCTACTTTGGTAGTCAATAAATTGCGTGGCACTTTCAATGTCGTAGCAACGAAAGCACCTGGTTTTGGCGATAATCAGAAAGAATTGTTGCAGGATATTGCTGTATTGTGCGGGGCTAAATTCTTCTCTAAAGATTTGAACATGGATCTAAAAGAAGCACAGATGAGTGATTTAGGTCAAGTGAAAAAATTGGTTGTTACAAAAGACAACACAACGATGATTGGCGGAGCCGGAGACAAAGCGGCTGTAGAAGCACGTAGCAATGAGATTGCTGCACAAATGGACAATACGACAAGTGAGTATGATAAGAAACGTTTGGCAGAACGTTTGGGTAAATTAAATAACGGTGTTGCTATCATCAAAGTAGGGGCAGCTACGGAAAGTGAATTAAAAGAAAAGAAATTGCGTATTGAAGATGCATTGAATGCAACTCGCGCAGCTGTAGCAGAAGGTATCGTCATTGGTGGCGGAGCTGCTTTGGTAGAAGCTTACGTGGCAATGAAAGATCAGTTAAAATCAGATATCGTTGATGTACAAAAAGGTATTAAGGTTGTATTTGACGCTTTATTGGCTCCTATCGCCCAGATCGCAGAAAATGCAGGTTATAATGCTGAAGAAATCGTTGATGCACAAAAGAAAGCAGAAACAAATATTGGCTTTGATGCAAAAGCTGGCGAATGGATCGACATGTTTGAAAAAGGAATCATCGACCCTACAAAGGTAACTCGTAGTGCTTTATTGAATGCAGCAAGTATCTCTGCATTATTCATTACGACTGAAGCCGGTGTTGCAGCAATTAAAGAGGATACACCAGCACCTGTTATGCCTCAAGGCGGAATGTATTAA

> Ruminococcus gauvreauii DSM 19829T
ATGGCAAAAGCAATTAAATTCGGAGCAGAAGCGAGAGCGGCACTGGAAAGCGGTGTTAACCAGTTAGCAAATACAGTAAGGGTGACACTGGGACCGAAAGGAAGAAATGTAGTACTTGATAAATCCTATGGCAATCCGCTGATCACAAACGACGGTGTTACGATCGCAAAAGAAATCGAACTGGAAGACGGCTTTGAAAACATGGGTGCACAGCTCATCCGCGAAGTTGCATCGAAAACAAACGATGTAGCAGGTGATGGTACAACAACTGCAACTGTACTCGCACAGGCGATGATCAACGAGGGAATCAAAAACCTGGCAGCAGGCGCAAACCCGATCGTTTTGAGAAAAGGTATGAAAAAAGCAACAGATAAGGCAGTGGAAGTGATCGCTGCCATGGGTAAAAAAGTTGACGGTAAAAAACAGATCGCAAGAGTAGCAGCTGTTTCTTCCGGCGATGACCAGGTTGGAGAACTTGTATCTGATGCAATGGAAAAAGTATCAAACGACGGTGTTATCACGATCGAAGAATCCAAAACCATGCAGACAGAGCTGGATCTCGTAGAAGGTATGCAGTTTGACAGAGGTTATCTGTCCGCATATATGTCAACAGATATGGATAAGATGGAAGCTGTACTGGATAATCCATACATCCTGATTACAGATAAGAAAATCTCCAACATTCAGGACCTGCTTCCGATTCTGGAACAGATCGTTAAATCCGGAAACAAACTGCTGATTATCGCAGAAGACGTGGAAGGCGAGGCTCTGACAACTCTGATCGTCAACAAACTGAGAGGTACTTTCGCAGTGGCTGCAGTGAAAGCTCCGGGTTACGGTGACAGAAGAAAAGCAATGCTTGAAGATATTGCGATTCTGACAGGCGGTAAAGTGATCTCTGAAGAACTCGGACTGGATCTGAAAGAAATCACCATGGATGATCTGGGACAGGCAAAATCTGTGAAAGTTAAGAAAGAAAGCACCATTATCGTTGACGGTGCCGGCGATAAAGATGCGATCAAGGCAAGAGTTAATCAGATCAAGAGCGAGATCGAGACAACAACTTCTTCCTTTGATAAAGAGAAATTACAGGAACGTCTTGCGAAACTGGCAGGCGGTGTTGCGGTAATCCGCGTAGGAGCTGCTACCGAGACAGAGATGAAAGAAGCGAAACTGCGCATGGAAGATGCTCTGGCAGCTACAAGAGCAGCTGTAGAGGAAGGTATCATCGCAGGCGGCGGTTCTGCTTATGTACACGCAACAGCTGAAGTTACAAAACTGGCGGAAGAGCTGGATGGAGACGAGAAGACTGGTGCTATGATCATCGTAAAAGCACTGACATCTCCGCTGTATCACATTGCGGCAAATGCAGGACTTGATGGATCTGTCATCGTTAACAAGGTAAAAGAGGCAGAAGCAGGTATCGGTTTTGACGCATACAACGAAGAGTATGTGGATATGGTGAAAGCCGGAATCCTGGATCCTGTAAAAGTTACAAGAAGTGCCCTGCAGAATGCAACGAGCGTTGCAGCTACTCTGCTGACAACAGAATCTGTGGTATCGATCATTAAAGAGGATGTTCCTCCGATGCCGGCAGGCGGCGGACAGGGAATGGGTATGATGTAA

> Ruminococcus gnavus AGR2154
ATGAAAATGGCAAAGGAAATTAAATATGGAGCAGAGGCAAGAGCCGCTCTGGAAAAAGGTGTAAACCAGCTTGCAGATACTGTAAGAGTAACTTTGGGACCAAAAGGAAGAAACGTTGTTCTGGATAAATCTTTCGGAACACCATTGATCACAAATGACGGTGTGACGATCGCAAAAGAGATCGAACTGGAAGATGGATTTGAAAATATGGGAGCACAGCTCATCCGTGAAGTTGCAGCGAAGACAAACGATGTAGCCGGAGACGGAACAACAACAGCGACTGTTCTGGCACAGGCAATGGTAAATGAAGGAATGAAGAACCTTGCAGCAGGAGCAAACCCGATTGTACTGCGTAAAGGTATGAAAAAAGCGACAGATGCAGCAGTGGAAGCAATTGCAAATATGAGCCGTCAGGTAACAGGAAAAGACCAGATCGCAAAAGTTGCAGCAGTATCTTCCGGTGATGAAGCGGTTGGAAATATGGTTGCAGATGCAATGGAGAAAGTTTCCAAAGATGGTGTTATCACGATTGAAGAATCCAAGACAATGCAGACAGAGCTAGATCTGGTAGAAGGTATGCAGTTTGACCGCGGATATATTTCTGCATATATGGCGACAGATATGGAGAAGATGGAAGCAGTTCTGGATGATCCGTACATTCTGATCACAGACAAGAAGATTTCCAATATTCAGGATCTCCTTCCATTGCTGGAGCAGATCGTACAGTCCGGAGCAAGACTTCTGATTATTGCAGAGGACATTGAAGGAGAAGCTCTTACAACTCTGATCGTAAACAAACTGCGCGGAACATTTAATGTTGTTGCAGTAAAAGCTCCTGGATACGGAGATAGAAGAAAAGAAATGCTCAATGATATTGCAATCCTGACAGGCGGACAGGTAATTTCCGATGAACTTGGAATGGACCTGAAAGAAGCAACAATGGACCTGCTCGGACGTGCAAAATCTGTAAAAGTTCAGAAAGAGAACACAGTCATTGTTGACGGATGCGGAGATAAGAAAGCAATCGAAGACAGAGTGGCTCAGATCAAAAAACAGATCGAGGAGACAACATCTGAATTTGACAGAGAAAAATTACAGGAAAGACTTGCAAAACTGGCAGGCGGTGTTGCAGTGATTCGTGTGGGAGCAGCGACAGAAACTGAGATGAAAGAAGCAAAACTGCGTATGGAAGATGCACTCAATGCGACAAGAGCAGCAGTAGAGGAAGGTATCATCGCAGGCGGTGGATCTGCATATATCCATGCTTCTAAAGAAGTTGCAAAACTTGCAGAGACTCTGGAAGGTGATGAGAAGACAGGTGCGAATATCATCCTGAAAGCTCTGGAGGCTCCATTGTTCCATATTGCAACAAATGCAGGTCTGGAAGGTGCAGTGATCATCAATAAAGTAAGAGAATCAGAACCTGGAGTCGGATTTGATGCTTACAAAGAAGAATATGTAGATATGGTAAGTGAAGGAATTCTGGATCCTGCCAAAGTGACAAGAAGCGCACTGCAGAATGCAAACAGTGTTGCATCTACTCTGCTGACAACAGAATCTGTTGTTTCTACGATTAAAGAAGAGACACCGGCAATGCCGGCAGCACCTGGCGGAATGGGAATGATGTAA

> Ruminococcus torques BIOML-A6
ATGGCAAAGGAAATCAAATACGGATCTGAAGCAAGAACAGCCCTTGAAAAAGGTGTAAATCAGTTAGCGGATACAGTAAAAGTAACACTCGGACCAAAAGGAAGAAATGTCGTTCTTGACAAATCTTTCGGAGCGCCGCTTATTACAAACGATGGTGTGACGATTGCAAAAGAGATCGAATTGGAAGACGGATTTGAAAATATGGGAGCGCAGCTTATCAGAGAAGTTGCTTCTAAGACGAACGATGTGGCAGGAGATGGAACAACAACGGCAACAGTGCTTGCGCAGGCAATGGTACATGAGGGAATGAAAAACCTTGAAGCAGGAGCGAATCCGATCGTTCTTAGAAAAGGTATGAAAAAGGCAACAGATAACGCGGTTGAAGCGATCCGTGCTATGAGCAGCAAGGTGAATGGAAAAGAACAGATCGCGAGAGTTGCGGCAGTTTCTTCCGGCGATGAGGAAGTCGGACAGATGGTTGCGGATGCGATGGAAAAAGTATCGAATGACGGAGTCATCACGATTGAAGAATCCAAAACTATGCAGACAGAATTAGACCTTGTAGAAGGAATGCAGTTTGATCGAGGATATATTTCTGCATATATGGCAACAGATATGGAAAAGATGGAAGCGATTCTTGATGATCCGTATATTTTGATTACAGATAAGAAGATTTCTAATATTCAGGATATTCTTCCGGTGCTTGAGCAGATTGTCCAGTCCGGCGCAAGACTTCTTATTATCGCAGAGGATATTGAAGGAGAGGCTCTCACAACATTAATCGTAAATAAACTTCGCGGAACATTTAATGTTGTTGCAGTAAAAGCTCCGGGTTATGGAGACAGAAGAAAAGAAATGCTTCAGGATATCGCAATTTTGACAGGCGGACAGGTGATCTCAGAAGAACTTGGATTTGATCTGAAGGAAACAACTATGGATCAGCTTGGCCGTGCAAAATCTGTAAAAGTTCAGAAAGAAAATACTGTTATTGTAGATGGATGCGGAGATAAAAAAGCGATTGAAGACAGAATTGCACAGATCAAGAAAGCGATCGAGGAGACGACTTCTGAGTTTGATAAAGAAAAATTGCAGGAAAGACTTGCAAAACTTGCAGGCGGTGTAGCTGTTATCCGTGTCGGCGCTGCAACAGAAACGGAGATGAAAGAAGCTAAGCTTCGTATGGAAGATGCACTGAATGCGACAAGAGCGGCCGTAGAAGAAGGTATTATTGCAGGCGGTGGTTCTGCGTATATCCATGCTTCAAAAGAAGTGGCTAAATTGACAGAGGAATTGGAAGGTGATGAGAAGACAGGAGCCAAGATCATTCTGAAAGCATTGGAAGCTCCGCTTCATCAGATTGCTGCTAATGCAGGACTTGAGGGCGCTGTGATTGTAAATAAAGTAAGAGAATCCGATCCGGGAGTAGGATTTGACGCTTATGCGGAAGAATATGTTGATATGGTAAGCAAAGGAATTCTGGATCCGGCTAAAGTGACAAGAAGTGCTTTGCAGAATGCAACGAGCGTTGCATCCACGCTTTTGACAACAGAATCTGTTGTGGCAACGATTAAAGAAGATGTACCGGCTATGCCGGCAGGCGGTGCAGGCGGAATGGGTATGATGTAA
